# Supplementary material for: Genomic and experimental data provide new insights into luciferin biosynthesis and bioluminescence evolution in fireflies
Source: Sci Rep. 2020 Sep 28;10:15882. doi: 10.1038/s41598-020-72900-z (PMC7522259; doi:10.1038/s41598-020-72900-z)
Supplement: Supplementary file 5 — Supplementary file [file 41598_2020_72900_MOESM5_ESM.xlsx]

## Sheet: Data S1
	Data S1 The GO enrichment of A. terminalis (Ate) specific genes (FDR<0.001).
	GO ID	GO_Type	GO_term	FDR
	GO:0044710	biological_process	single-organism metabolic process	1.16e-30
	GO:0044281	biological_process	small molecule metabolic process	1.7e-28
	GO:0009058	biological_process	biosynthetic process	4.14e-26
	GO:0044711	biological_process	single-organism biosynthetic process	5.79e-26
	GO:0008152	biological_process	metabolic process	5.93e-25
	GO:1901566	biological_process	organonitrogen compound biosynthetic process	3.76e-23
	GO:0019752	biological_process	carboxylic acid metabolic process	4.91e-23
	GO:1901576	biological_process	organic substance biosynthetic process	5.67e-23
	GO:1901564	biological_process	organonitrogen compound metabolic process	1.21e-22
	GO:0006082	biological_process	organic acid metabolic process	1.21e-22
	GO:0043436	biological_process	oxoacid metabolic process	1.37e-22
	GO:0044249	biological_process	cellular biosynthetic process	2.35e-22
	GO:0044283	biological_process	small molecule biosynthetic process	8.94e-20
	GO:0006520	biological_process	cellular amino acid metabolic process	3.16e-18
	GO:0006807	biological_process	nitrogen compound metabolic process	2.66e-17
	GO:1901360	biological_process	organic cyclic compound metabolic process	7.2e-17
	GO:0006725	biological_process	cellular aromatic compound metabolic process	6.1e-16
	GO:0046483	biological_process	heterocycle metabolic process	1.89e-15
	GO:0034641	biological_process	cellular nitrogen compound metabolic process	5.98e-14
	GO:0044271	biological_process	cellular nitrogen compound biosynthetic process	6.67e-13
	GO:0016053	biological_process	organic acid biosynthetic process	3.74e-12
	GO:0046394	biological_process	carboxylic acid biosynthetic process	3.74e-12
	GO:1901362	biological_process	organic cyclic compound biosynthetic process	1.34e-11
	GO:0055114	biological_process	oxidation-reduction process	1.49e-11
	GO:0018130	biological_process	heterocycle biosynthetic process	2.09e-11
	GO:1901605	biological_process	alpha-amino acid metabolic process	8.82e-11
	GO:0000160	biological_process	phosphorelay signal transduction system	4.18e-09
	GO:0008652	biological_process	cellular amino acid biosynthetic process	8.08e-09
	GO:0006139	biological_process	nucleobase-containing compound metabolic process	8.42e-09
	GO:0044237	biological_process	cellular metabolic process	1.13e-08
	GO:0019438	biological_process	aromatic compound biosynthetic process	1.87e-08
	GO:0006766	biological_process	vitamin metabolic process	1.97e-08
	GO:0006767	biological_process	water-soluble vitamin metabolic process	1.97e-08
	GO:0009110	biological_process	vitamin biosynthetic process	1.97e-08
	GO:0042364	biological_process	water-soluble vitamin biosynthetic process	1.97e-08
	GO:1901607	biological_process	alpha-amino acid biosynthetic process	3.66e-08
	GO:0034660	biological_process	ncRNA metabolic process	5.44e-08
	GO:0006399	biological_process	tRNA metabolic process	1.94e-07
	GO:0055086	biological_process	nucleobase-containing small molecule metabolic process	1.02e-05
	GO:0043038	biological_process	amino acid activation	1.52e-05
	GO:0043039	biological_process	tRNA aminoacylation	1.52e-05
	GO:0043604	biological_process	amide biosynthetic process	2.22e-05
	GO:0009116	biological_process	nucleoside metabolic process	2.23e-05
	GO:1901657	biological_process	glycosyl compound metabolic process	2.23e-05
	GO:0032787	biological_process	monocarboxylic acid metabolic process	2.37e-05
	GO:0071704	biological_process	organic substance metabolic process	3.38e-05
	GO:0090304	biological_process	nucleic acid metabolic process	4.65e-05
	GO:0043603	biological_process	cellular amide metabolic process	7.71e-05
	GO:0006418	biological_process	tRNA aminoacylation for protein translation	0.000118
	GO:0072528	biological_process	pyrimidine-containing compound biosynthetic process	0.000339
	GO:0009064	biological_process	glutamine family amino acid metabolic process	0.000463
	GO:0051186	biological_process	cofactor metabolic process	0.000482
	GO:0043043	biological_process	peptide biosynthetic process	0.000546
	GO:0008610	biological_process	lipid biosynthetic process	0.000599
	GO:0051704	biological_process	multi-organism process	0.000704
	GO:0090407	biological_process	organophosphate biosynthetic process	0.000848
	GO:0009405	biological_process	pathogenesis	0.000855
	GO:0044255	biological_process	cellular lipid metabolic process	0.000873
	GO:0009163	biological_process	nucleoside biosynthetic process	0.000873
	GO:0042455	biological_process	ribonucleoside biosynthetic process	0.000873
	GO:1901659	biological_process	glycosyl compound biosynthetic process	0.000873
	GO:0006412	biological_process	translation	0.000965
	GO:0006518	biological_process	peptide metabolic process	0.000965
	GO:0016020	cellular_component	membrane	3.42e-19
	GO:0030313	cellular_component	cell envelope	6.29e-06
	GO:0030312	cellular_component	external encapsulating structure	5.36e-05
	GO:0019867	cellular_component	outer membrane	5.36e-05
	GO:0009279	cellular_component	cell outer membrane	0.000347
	GO:0044462	cellular_component	external encapsulating structure part	0.000347
	GO:0003824	molecular_function	catalytic activity	1.02e-61
	GO:0004970	molecular_function	ionotropic glutamate receptor activity	2.88e-19
	GO:0008066	molecular_function	glutamate receptor activity	2.88e-19
	GO:0016874	molecular_function	ligase activity	1.72e-17
	GO:0016491	molecular_function	oxidoreductase activity	5.32e-17
	GO:0005230	molecular_function	extracellular ligand-gated ion channel activity	1.64e-12
	GO:0015276	molecular_function	ligand-gated ion channel activity	1.31e-11
	GO:0022834	molecular_function	ligand-gated channel activity	1.31e-11
	GO:0048037	molecular_function	cofactor binding	2.77e-11
	GO:0016879	molecular_function	ligase activity, forming carbon-nitrogen bonds	2.3e-09
	GO:0016853	molecular_function	isomerase activity	2.76e-09
	GO:0016829	molecular_function	lyase activity	5.8e-09
	GO:0005549	molecular_function	odorant binding	4.71e-08
	GO:0004872	molecular_function	receptor activity	5.53e-08
	GO:0060089	molecular_function	molecular transducer activity	5.53e-08
	GO:0022836	molecular_function	gated channel activity	7.72e-08
	GO:0005215	molecular_function	transporter activity	7.72e-08
	GO:0004673	molecular_function	protein histidine kinase activity	5.44e-07
	GO:0016775	molecular_function	phosphotransferase activity, nitrogenous group as acceptor	5.44e-07
	GO:0016740	molecular_function	transferase activity	8.08e-07
	GO:0050662	molecular_function	coenzyme binding	1.22e-06
	GO:0000155	molecular_function	phosphorelay sensor kinase activity	1.28e-06
	GO:0016875	molecular_function	ligase activity, forming carbon-oxygen bonds	1.38e-06
	GO:0016876	molecular_function	ligase activity, forming aminoacyl-tRNA and related compounds	1.38e-06
	GO:0022891	molecular_function	substrate-specific transmembrane transporter activity	1.94e-06
	GO:0016741	molecular_function	transferase activity, transferring one-carbon groups	3.1e-06
	GO:0004812	molecular_function	aminoacyl-tRNA ligase activity	4.93e-06
	GO:0022892	molecular_function	substrate-specific transporter activity	5.2e-06
	GO:0015075	molecular_function	ion transmembrane transporter activity	1.7e-05
	GO:0022857	molecular_function	transmembrane transporter activity	2.48e-05
	GO:0030170	molecular_function	pyridoxal phosphate binding	4.57e-05
	GO:0000996	molecular_function	core DNA-dependent RNA polymerase binding promoter specificity activity	4.97e-05
	GO:0016987	molecular_function	sigma factor activity	4.97e-05
	GO:0051536	molecular_function	iron-sulfur cluster binding	9.77e-05
	GO:0051540	molecular_function	metal cluster binding	9.77e-05
	GO:0016616	molecular_function	oxidoreductase activity, acting on the CH-OH group of donors, NAD or NADP as acceptor	0.0001
	GO:0000990	molecular_function	transcription factor activity, core RNA polymerase binding	0.000118
	GO:0016769	molecular_function	transferase activity, transferring nitrogenous groups	0.000172
	GO:0016627	molecular_function	oxidoreductase activity, acting on the CH-CH group of donors	0.000172
	GO:0015267	molecular_function	channel activity	0.000217
	GO:0022803	molecular_function	passive transmembrane transporter activity	0.000217
	GO:0016835	molecular_function	carbon-oxygen lyase activity	0.000246
	GO:0008168	molecular_function	methyltransferase activity	0.000251
	GO:0016884	molecular_function	carbon-nitrogen ligase activity, with glutamine as amido-N-donor	0.000344
	GO:0043168	molecular_function	anion binding	0.000457
	GO:0008483	molecular_function	transaminase activity	0.000732
	GO:0022838	molecular_function	substrate-specific channel activity	0.000845
	GO:0016782	molecular_function	transferase activity, transferring sulfur-containing groups	0.000852
	GO:0003678	molecular_function	DNA helicase activity	0.000936
	GO:0008146	molecular_function	sulfotransferase activity	0.000936
	GO:0016854	molecular_function	racemase and epimerase activity	0.000957

## Sheet: Data S2
	Data S2 The GO enrichment of expanded gene families in the ancestor of Elateridae-Lampyridae, the ancestor of Lampyrinae (P. pectoralis (Ppe) and P. pyralis (Ppy)) and the ancestor of Luciolinae (A. lateralis (Ala) and A. terminalis (Ate)) (FDR<0.005).
	Ancestor type	GO ID	GO_Type	GO_term	FDR
	Ancestor of Elateridae-Lampyridae	GO:0015630	cellular_component	microtubule cytoskeleton	6.07e-20
		GO:0030286	cellular_component	dynein complex	3e-15
		GO:0044430	cellular_component	cytoskeletal part	3.13e-15
		GO:0005874	cellular_component	microtubule	1.32e-12
		GO:0005856	cellular_component	cytoskeleton	1.48e-12
		GO:0099512	cellular_component	supramolecular fiber	1.48e-12
		GO:0099513	cellular_component	polymeric cytoskeletal fiber	1.48e-12
		GO:0005875	cellular_component	microtubule associated complex	2.34e-11
		GO:0016021	cellular_component	integral component of membrane	2.07e-09
		GO:0031224	cellular_component	intrinsic component of membrane	2.07e-09
		GO:0044425	cellular_component	membrane part	2.1e-07
		GO:0016020	cellular_component	membrane	8.98e-06
		GO:0043228	cellular_component	non-membrane-bounded organelle	0.000561
		GO:0043232	cellular_component	intracellular non-membrane-bounded organelle	0.000561
		GO:0005777	cellular_component	peroxisome	0.00203
		GO:0042579	cellular_component	microbody	0.00203
		GO:0003824	molecular_function	catalytic activity	2.22e-107
		GO:0005506	molecular_function	iron ion binding	6.66e-66
		GO:0020037	molecular_function	heme binding	7.84e-66
		GO:0046906	molecular_function	tetrapyrrole binding	1.9e-65
		GO:0016705	molecular_function	oxidoreductase activity, acting on paired donors, with incorporation or reduction of molecular oxygen	1.39e-62
		GO:0016491	molecular_function	oxidoreductase activity	3.8e-56
		GO:0017111	molecular_function	nucleoside-triphosphatase activity	2.01e-35
		GO:0016462	molecular_function	pyrophosphatase activity	7.75e-35
		GO:0016818	molecular_function	hydrolase activity, acting on acid anhydrides, in phosphorus-containing anhydrides	2.3e-34
		GO:0016817	molecular_function	hydrolase activity, acting on acid anhydrides	8.57e-34
		GO:0016887	molecular_function	ATPase activity	2.24e-28
		GO:0050660	molecular_function	flavin adenine dinucleotide binding	1.32e-26
		GO:0043168	molecular_function	anion binding	6.47e-24
		GO:0042626	molecular_function	ATPase activity, coupled to transmembrane movement of substances	1.5e-23
		GO:0015399	molecular_function	primary active transmembrane transporter activity	2.5e-23
		GO:0015405	molecular_function	P-P-bond-hydrolysis-driven transmembrane transporter activity	2.5e-23
		GO:0016614	molecular_function	oxidoreductase activity, acting on CH-OH group of donors	4.28e-23
		GO:0016820	molecular_function	hydrolase activity, acting on acid anhydrides, catalyzing transmembrane movement of substances	7.65e-23
		GO:0043492	molecular_function	ATPase activity, coupled to movement of substances	2.37e-22
		GO:0016787	molecular_function	hydrolase activity	6.63e-22
		GO:0036094	molecular_function	small molecule binding	6.55e-19
		GO:0005215	molecular_function	transporter activity	6.55e-19
		GO:0050662	molecular_function	coenzyme binding	4.26e-18
		GO:0003777	molecular_function	microtubule motor activity	7.56e-18
		GO:0016758	molecular_function	transferase activity, transferring hexosyl groups	1.85e-17
		GO:0000166	molecular_function	nucleotide binding	2.67e-17
		GO:1901265	molecular_function	nucleoside phosphate binding	2.67e-17
		GO:0046914	molecular_function	transition metal ion binding	5.71e-17
		GO:0022857	molecular_function	transmembrane transporter activity	1.09e-16
		GO:0022804	molecular_function	active transmembrane transporter activity	1.28e-15
		GO:0042623	molecular_function	ATPase activity, coupled	1.68e-15
		GO:0048037	molecular_function	cofactor binding	2.69e-15
		GO:0005200	molecular_function	structural constituent of cytoskeleton	4.76e-15
		GO:0003774	molecular_function	motor activity	2.91e-14
		GO:0016757	molecular_function	transferase activity, transferring glycosyl groups	4.38e-13
		GO:0035639	molecular_function	purine ribonucleoside triphosphate binding	8.26e-10
		GO:0001883	molecular_function	purine nucleoside binding	8.68e-10
		GO:0032550	molecular_function	purine ribonucleoside binding	8.68e-10
		GO:0032555	molecular_function	purine ribonucleotide binding	8.68e-10
		GO:0017076	molecular_function	purine nucleotide binding	1.03e-09
		GO:0032549	molecular_function	ribonucleoside binding	1.21e-09
		GO:0001882	molecular_function	nucleoside binding	1.26e-09
		GO:0032553	molecular_function	ribonucleotide binding	1.4e-09
		GO:0097367	molecular_function	carbohydrate derivative binding	4.95e-08
		GO:0043167	molecular_function	ion binding	8.69e-08
		GO:0005524	molecular_function	ATP binding	8.69e-08
		GO:0032559	molecular_function	adenyl ribonucleotide binding	9.65e-08
		GO:0030554	molecular_function	adenyl nucleotide binding	1.01e-07
		GO:0031177	molecular_function	phosphopantetheine binding	1.33e-07
		GO:0072341	molecular_function	modified amino acid binding	8.72e-07
		GO:0004560	molecular_function	alpha-L-fucosidase activity	2.29e-06
		GO:0015928	molecular_function	fucosidase activity	2.29e-06
		GO:0005234	molecular_function	extracellular-glutamate-gated ion channel activity	3.21e-06
		GO:0033218	molecular_function	amide binding	2.1e-05
		GO:0004553	molecular_function	hydrolase activity, hydrolyzing O-glycosyl compounds	2.63e-05
		GO:0008237	molecular_function	metallopeptidase activity	3.32e-05
		GO:0005231	molecular_function	excitatory extracellular ligand-gated ion channel activity	3.68e-05
		GO:0016798	molecular_function	hydrolase activity, acting on glycosyl bonds	7.15e-05
		GO:0003924	molecular_function	GTPase activity	0.000159
		GO:0003997	molecular_function	acyl-CoA oxidase activity	0.000172
		GO:1901363	molecular_function	heterocyclic compound binding	0.000311
		GO:0097159	molecular_function	organic cyclic compound binding	0.000312
		GO:0004020	molecular_function	adenylylsulfate kinase activity	0.0006
		GO:0004779	molecular_function	sulfate adenylyltransferase activity	0.0006
		GO:0004781	molecular_function	sulfate adenylyltransferase (ATP) activity	0.0006
		GO:0004497	molecular_function	monooxygenase activity	0.000623
		GO:0022891	molecular_function	substrate-specific transmembrane transporter activity	0.000729
		GO:0016634	molecular_function	oxidoreductase activity, acting on the CH-CH group of donors, oxygen as acceptor	0.000969
		GO:0019842	molecular_function	vitamin binding	0.00251
		GO:0004222	molecular_function	metalloendopeptidase activity	0.00277
		GO:0022892	molecular_function	substrate-specific transporter activity	0.00289
		GO:0003840	molecular_function	gamma-glutamyltransferase activity	0.00498
		GO:0055114	biological_process	oxidation-reduction process	7.44e-37
		GO:0007017	biological_process	microtubule-based process	2.41e-15
		GO:0044699	biological_process	single-organism process	5.34e-12
		GO:0044710	biological_process	single-organism metabolic process	7.23e-12
		GO:0007018	biological_process	microtubule-based movement	8.17e-11
		GO:0008218	biological_process	bioluminescence	1.92e-10
		GO:0006928	biological_process	movement of cell or subcellular component	9.87e-10
		GO:0055085	biological_process	transmembrane transport	9.16e-08
		GO:0006004	biological_process	fucose metabolic process	0.00023
		GO:0008152	biological_process	metabolic process	0.00129
		GO:0044765	biological_process	single-organism transport	0.00175
		GO:1902578	biological_process	single-organism localization	0.00265
	Ancestor of Lampyrinae (Ppe and Ppy)	GO:0055114	biological_process	oxidation-reduction process	1.84e-68
		GO:0044699	biological_process	single-organism process	5.54e-20
		GO:0044710	biological_process	single-organism metabolic process	6.51e-20
		GO:0055085	biological_process	transmembrane transport	4.77e-19
		GO:0044765	biological_process	single-organism transport	1.49e-10
		GO:1902578	biological_process	single-organism localization	3.01e-10
		GO:0007017	biological_process	microtubule-based process	4.04e-10
		GO:0006810	biological_process	transport	1.72e-07
		GO:0051234	biological_process	establishment of localization	2.23e-07
		GO:0051179	biological_process	localization	6.7e-07
		GO:0007018	biological_process	microtubule-based movement	6.68e-05
		GO:0006928	biological_process	movement of cell or subcellular component	0.000123
		GO:0016054	biological_process	organic acid catabolic process	0.001
		GO:0046395	biological_process	carboxylic acid catabolic process	0.001
		GO:0008152	biological_process	metabolic process	0.00123
		GO:0007218	biological_process	neuropeptide signaling pathway	0.00156
		GO:0006544	biological_process	glycine metabolic process	0.00156
		GO:0009069	biological_process	serine family amino acid metabolic process	0.00156
		GO:0006635	biological_process	fatty acid beta-oxidation	0.00346
		GO:0009062	biological_process	fatty acid catabolic process	0.00346
		GO:0019395	biological_process	fatty acid oxidation	0.00346
		GO:0034440	biological_process	lipid oxidation	0.00346
		GO:0006814	biological_process	sodium ion transport	0.00381
		GO:0000786	cellular_component	nucleosome	1.5e-18
		GO:0016020	cellular_component	membrane	5.64e-18
		GO:0032993	cellular_component	protein-DNA complex	5.65e-18
		GO:0044815	cellular_component	DNA packaging complex	9.14e-18
		GO:0000785	cellular_component	chromatin	6.61e-17
		GO:0015630	cellular_component	microtubule cytoskeleton	1.72e-13
		GO:0044427	cellular_component	chromosomal part	6.21e-12
		GO:0005694	cellular_component	chromosome	3.56e-11
		GO:0005874	cellular_component	microtubule	3.79e-10
		GO:0099512	cellular_component	supramolecular fiber	7.48e-10
		GO:0099513	cellular_component	polymeric cytoskeletal fiber	7.48e-10
		GO:0030286	cellular_component	dynein complex	1.74e-09
		GO:0044430	cellular_component	cytoskeletal part	9.28e-09
		GO:0016021	cellular_component	integral component of membrane	2.1e-07
		GO:0031224	cellular_component	intrinsic component of membrane	2.1e-07
		GO:0005875	cellular_component	microtubule associated complex	1.98e-06
		GO:0005856	cellular_component	cytoskeleton	0.000109
		GO:0044425	cellular_component	membrane part	0.00017
		GO:0043228	cellular_component	non-membrane-bounded organelle	0.000497
		GO:0043232	cellular_component	intracellular non-membrane-bounded organelle	0.000497
		GO:0016491	molecular_function	oxidoreductase activity	9.53e-73
		GO:0016705	molecular_function	oxidoreductase activity, acting on paired donors, with incorporation or reduction of molecular oxygen	8.91e-71
		GO:0020037	molecular_function	heme binding	8.91e-71
		GO:0046906	molecular_function	tetrapyrrole binding	7.34e-70
		GO:0005506	molecular_function	iron ion binding	3.84e-67
		GO:0050660	molecular_function	flavin adenine dinucleotide binding	1.67e-52
		GO:0003824	molecular_function	catalytic activity	3.47e-48
		GO:0048037	molecular_function	cofactor binding	6.54e-40
		GO:0050662	molecular_function	coenzyme binding	1.86e-37
		GO:0016614	molecular_function	oxidoreductase activity, acting on CH-OH group of donors	1.4e-36
		GO:0016887	molecular_function	ATPase activity	5.62e-29
		GO:0005215	molecular_function	transporter activity	3.65e-26
		GO:0015399	molecular_function	primary active transmembrane transporter activity	3.34e-25
		GO:0015405	molecular_function	P-P-bond-hydrolysis-driven transmembrane transporter activity	3.34e-25
		GO:0042626	molecular_function	ATPase activity, coupled to transmembrane movement of substances	3.34e-25
		GO:0016820	molecular_function	hydrolase activity, acting on acid anhydrides, catalyzing transmembrane movement of substances	5.37e-23
		GO:0043492	molecular_function	ATPase activity, coupled to movement of substances	5.37e-23
		GO:0043167	molecular_function	ion binding	4.44e-22
		GO:1901363	molecular_function	heterocyclic compound binding	3.37e-20
		GO:0097159	molecular_function	organic cyclic compound binding	4.35e-20
		GO:0022857	molecular_function	transmembrane transporter activity	8.68e-19
		GO:0017111	molecular_function	nucleoside-triphosphatase activity	2.47e-18
		GO:0046914	molecular_function	transition metal ion binding	3.72e-18
		GO:0016462	molecular_function	pyrophosphatase activity	4.2e-18
		GO:0016818	molecular_function	hydrolase activity, acting on acid anhydrides, in phosphorus-containing anhydrides	6.45e-18
		GO:0016817	molecular_function	hydrolase activity, acting on acid anhydrides	2.47e-17
		GO:0022804	molecular_function	active transmembrane transporter activity	1.42e-15
		GO:0005200	molecular_function	structural constituent of cytoskeleton	3.78e-15
		GO:0042623	molecular_function	ATPase activity, coupled	8.43e-15
		GO:0043168	molecular_function	anion binding	4.4e-12
		GO:0036094	molecular_function	small molecule binding	1.71e-11
		GO:0000166	molecular_function	nucleotide binding	2.72e-11
		GO:1901265	molecular_function	nucleoside phosphate binding	2.72e-11
		GO:0004497	molecular_function	monooxygenase activity	6.3e-11
		GO:0016758	molecular_function	transferase activity, transferring hexosyl groups	1.05e-10
		GO:0003777	molecular_function	microtubule motor activity	3.21e-07
		GO:0005231	molecular_function	excitatory extracellular ligand-gated ion channel activity	5.63e-07
		GO:0005234	molecular_function	extracellular-glutamate-gated ion channel activity	5.63e-07
		GO:0016757	molecular_function	transferase activity, transferring glycosyl groups	6.44e-07
		GO:0004970	molecular_function	ionotropic glutamate receptor activity	8.98e-07
		GO:0008066	molecular_function	glutamate receptor activity	8.98e-07
		GO:0008237	molecular_function	metallopeptidase activity	1.36e-06
		GO:0050661	molecular_function	NADP binding	4.48e-06
		GO:0022891	molecular_function	substrate-specific transmembrane transporter activity	4.73e-06
		GO:0046872	molecular_function	metal ion binding	9.94e-06
		GO:0005272	molecular_function	sodium channel activity	1.51e-05
		GO:0016709	molecular_function	oxidoreductase activity, acting on paired donors, with incorporation or reduction of molecular oxygen, NAD(P)H as one donor, and incorporation of one atom of oxygen	1.55e-05
		GO:0031177	molecular_function	phosphopantetheine binding	2.14e-05
		GO:0030170	molecular_function	pyridoxal phosphate binding	2.59e-05
		GO:0043169	molecular_function	cation binding	2.81e-05
		GO:0003774	molecular_function	motor activity	4.95e-05
		GO:0004499	molecular_function	N,N-dimethylaniline monooxygenase activity	6.65e-05
		GO:0016634	molecular_function	oxidoreductase activity, acting on the CH-CH group of donors, oxygen as acceptor	6.9e-05
		GO:0072341	molecular_function	modified amino acid binding	0.000141
		GO:0022892	molecular_function	substrate-specific transporter activity	0.000149
		GO:0016787	molecular_function	hydrolase activity	0.00016
		GO:0005230	molecular_function	extracellular ligand-gated ion channel activity	0.000185
		GO:0003997	molecular_function	acyl-CoA oxidase activity	0.000312
		GO:0004714	molecular_function	transmembrane receptor protein tyrosine kinase activity	0.000312
		GO:0004587	molecular_function	ornithine-oxo-acid transaminase activity	0.000428
		GO:0004222	molecular_function	metalloendopeptidase activity	0.000428
		GO:0015081	molecular_function	sodium ion transmembrane transporter activity	0.000694
		GO:0015276	molecular_function	ligand-gated ion channel activity	0.00117
		GO:0022834	molecular_function	ligand-gated channel activity	0.00117
		GO:0003951	molecular_function	NAD+ kinase activity	0.00194
		GO:0004420	molecular_function	hydroxymethylglutaryl-CoA reductase (NADPH) activity	0.00195
		GO:0016627	molecular_function	oxidoreductase activity, acting on the CH-CH group of donors	0.00235
		GO:0033218	molecular_function	amide binding	0.00291
		GO:0005216	molecular_function	ion channel activity	0.0031
		GO:0022838	molecular_function	substrate-specific channel activity	0.0031
		GO:0008241	molecular_function	peptidyl-dipeptidase activity	0.00328
		GO:0015267	molecular_function	channel activity	0.00338
		GO:0022803	molecular_function	passive transmembrane transporter activity	0.00338
	Ancestor of Luciolinae (Ala and Ate)	GO:0006313	biological_process	transposition, DNA-mediated	6.25e-39
		GO:0032196	biological_process	transposition	6.25e-39
		GO:0006310	biological_process	DNA recombination	6.31e-31
		GO:0055085	biological_process	transmembrane transport	1.97e-26
		GO:0044765	biological_process	single-organism transport	2.61e-18
		GO:1902578	biological_process	single-organism localization	4.42e-18
		GO:0006259	biological_process	DNA metabolic process	1.66e-12
		GO:0044763	biological_process	single-organism cellular process	1.01e-11
		GO:0051179	biological_process	localization	2.15e-11
		GO:0006810	biological_process	transport	5.38e-11
		GO:0051234	biological_process	establishment of localization	5.98e-11
		GO:0044699	biological_process	single-organism process	3.31e-09
		GO:0006635	biological_process	fatty acid beta-oxidation	1.76e-07
		GO:0019395	biological_process	fatty acid oxidation	1.76e-07
		GO:0034440	biological_process	lipid oxidation	1.76e-07
		GO:0009062	biological_process	fatty acid catabolic process	5.29e-07
		GO:0072329	biological_process	monocarboxylic acid catabolic process	2.21e-05
		GO:0044242	biological_process	cellular lipid catabolic process	3.58e-05
		GO:0016042	biological_process	lipid catabolic process	0.000531
		GO:0030258	biological_process	lipid modification	0.000531
		GO:0006102	biological_process	isocitrate metabolic process	0.000823
		GO:0006216	biological_process	cytidine catabolic process	0.000823
		GO:0009164	biological_process	nucleoside catabolic process	0.000823
		GO:0009972	biological_process	cytidine deamination	0.000823
		GO:0042454	biological_process	ribonucleoside catabolic process	0.000823
		GO:0046087	biological_process	cytidine metabolic process	0.000823
		GO:0046133	biological_process	pyrimidine ribonucleoside catabolic process	0.000823
		GO:0046135	biological_process	pyrimidine nucleoside catabolic process	0.000823
		GO:1901658	biological_process	glycosyl compound catabolic process	0.000823
		GO:0072529	biological_process	pyrimidine-containing compound catabolic process	0.00308
		GO:0006631	biological_process	fatty acid metabolic process	0.0035
		GO:0016021	cellular_component	integral component of membrane	2.74e-18
		GO:0031224	cellular_component	intrinsic component of membrane	2.74e-18
		GO:0044425	cellular_component	membrane part	2.51e-15
		GO:0016020	cellular_component	membrane	2.17e-10
		GO:0005777	cellular_component	peroxisome	0.000173
		GO:0042579	cellular_component	microbody	0.000173
		GO:1901363	molecular_function	heterocyclic compound binding	1.56e-55
		GO:0097159	molecular_function	organic cyclic compound binding	1.56e-55
		GO:0003676	molecular_function	nucleic acid binding	3.85e-46
		GO:0046872	molecular_function	metal ion binding	6.83e-46
		GO:0043169	molecular_function	cation binding	6.59e-45
		GO:0043167	molecular_function	ion binding	6.17e-42
		GO:0042626	molecular_function	ATPase activity, coupled to transmembrane movement of substances	3.28e-38
		GO:0016820	molecular_function	hydrolase activity, acting on acid anhydrides, catalyzing transmembrane movement of substances	2.37e-37
		GO:0043492	molecular_function	ATPase activity, coupled to movement of substances	4.16e-37
		GO:0015399	molecular_function	primary active transmembrane transporter activity	6.66e-37
		GO:0015405	molecular_function	P-P-bond-hydrolysis-driven transmembrane transporter activity	6.66e-37
		GO:0004803	molecular_function	transposase activity	1.14e-34
		GO:0022804	molecular_function	active transmembrane transporter activity	4.1e-25
		GO:0042623	molecular_function	ATPase activity, coupled	4.61e-25
		GO:0016887	molecular_function	ATPase activity	1.03e-22
		GO:0005488	molecular_function	binding	6.69e-15
		GO:0022857	molecular_function	transmembrane transporter activity	2.09e-12
		GO:0016818	molecular_function	hydrolase activity, acting on acid anhydrides, in phosphorus-containing anhydrides	2.95e-11
		GO:0017111	molecular_function	nucleoside-triphosphatase activity	3.87e-11
		GO:0016817	molecular_function	hydrolase activity, acting on acid anhydrides	4.68e-11
		GO:0016462	molecular_function	pyrophosphatase activity	5.03e-11
		GO:0005215	molecular_function	transporter activity	1.6e-08
		GO:0003997	molecular_function	acyl-CoA oxidase activity	1.39e-07
		GO:0016634	molecular_function	oxidoreductase activity, acting on the CH-CH group of donors, oxygen as acceptor	4.23e-05
		GO:0043546	molecular_function	molybdopterin cofactor binding	9.22e-05
		GO:0008417	molecular_function	fucosyltransferase activity	0.000524
		GO:0004126	molecular_function	cytidine deaminase activity	0.0015
		GO:0003995	molecular_function	acyl-CoA dehydrogenase activity	0.00263

## Sheet: Data S3
	Data S3 The GO enrichment of expanded gene families in Lampyridae (FDR<0.01).
	GO ID	GO_Type	GO_term	FDR
	GO:0055114	biological_process	oxidation-reduction process	2.16e-50
	GO:0044710	biological_process	single-organism metabolic process	1.79e-17
	GO:0044699	biological_process	single-organism process	2.75e-12
	GO:0055085	biological_process	transmembrane transport	1.62e-10
	GO:0008152	biological_process	metabolic process	2.44e-05
	GO:0044765	biological_process	single-organism transport	0.000629
	GO:1902578	biological_process	single-organism localization	0.000931
	GO:0044242	biological_process	cellular lipid catabolic process	0.00344
	GO:0005874	cellular_component	microtubule	2.07e-12
	GO:0099512	cellular_component	supramolecular fiber	2.07e-12
	GO:0099513	cellular_component	polymeric cytoskeletal fiber	2.07e-12
	GO:0016021	cellular_component	integral component of membrane	3.29e-11
	GO:0031224	cellular_component	intrinsic component of membrane	3.29e-11
	GO:0016020	cellular_component	membrane	4.25e-09
	GO:0044425	cellular_component	membrane part	3.15e-08
	GO:0015630	cellular_component	microtubule cytoskeleton	1.04e-06
	GO:0044430	cellular_component	cytoskeletal part	0.000148
	GO:0005777	cellular_component	peroxisome	0.000325
	GO:0042579	cellular_component	microbody	0.000325
	GO:0005856	cellular_component	cytoskeleton	0.00191
	GO:0045239	cellular_component	tricarboxylic acid cycle enzyme complex	0.00297
	GO:0003824	molecular_function	catalytic activity	1.88e-73
	GO:0016491	molecular_function	oxidoreductase activity	3.53e-63
	GO:0020037	molecular_function	heme binding	3.64e-47
	GO:0046906	molecular_function	tetrapyrrole binding	6.96e-47
	GO:0005506	molecular_function	iron ion binding	1.4e-46
	GO:0016705	molecular_function	oxidoreductase activity, acting on paired donors, with incorporation or reduction of molecular oxygen	1.11e-45
	GO:0050660	molecular_function	flavin adenine dinucleotide binding	1.84e-28
	GO:0016614	molecular_function	oxidoreductase activity, acting on CH-OH group of donors	4.42e-27
	GO:0042626	molecular_function	ATPase activity, coupled to transmembrane movement of substances	5.02e-26
	GO:0015399	molecular_function	primary active transmembrane transporter activity	8.54e-26
	GO:0015405	molecular_function	P-P-bond-hydrolysis-driven transmembrane transporter activity	8.54e-26
	GO:0016820	molecular_function	hydrolase activity, acting on acid anhydrides, catalyzing transmembrane movement of substances	3.21e-25
	GO:0043492	molecular_function	ATPase activity, coupled to movement of substances	1.14e-24
	GO:0050662	molecular_function	coenzyme binding	1.05e-23
	GO:0048037	molecular_function	cofactor binding	3.12e-22
	GO:0016887	molecular_function	ATPase activity	2.17e-20
	GO:0022804	molecular_function	active transmembrane transporter activity	7.04e-19
	GO:0043168	molecular_function	anion binding	1.31e-17
	GO:0042623	molecular_function	ATPase activity, coupled	6.8e-17
	GO:0017111	molecular_function	nucleoside-triphosphatase activity	1.27e-16
	GO:0016462	molecular_function	pyrophosphatase activity	3.06e-16
	GO:0016818	molecular_function	hydrolase activity, acting on acid anhydrides, in phosphorus-containing anhydrides	6.21e-16
	GO:0036094	molecular_function	small molecule binding	1.38e-15
	GO:0016817	molecular_function	hydrolase activity, acting on acid anhydrides	1.38e-15
	GO:0016787	molecular_function	hydrolase activity	1.48e-15
	GO:0022857	molecular_function	transmembrane transporter activity	4.28e-15
	GO:0005200	molecular_function	structural constituent of cytoskeleton	2.37e-14
	GO:0005215	molecular_function	transporter activity	4.4e-14
	GO:0000166	molecular_function	nucleotide binding	1.9e-13
	GO:1901265	molecular_function	nucleoside phosphate binding	1.9e-13
	GO:0046914	molecular_function	transition metal ion binding	4.51e-13
	GO:0016758	molecular_function	transferase activity, transferring hexosyl groups	1.42e-09
	GO:0016757	molecular_function	transferase activity, transferring glycosyl groups	1.68e-08
	GO:0033218	molecular_function	amide binding	4.68e-08
	GO:0031177	molecular_function	phosphopantetheine binding	3.17e-07
	GO:0072341	molecular_function	modified amino acid binding	2.05e-06
	GO:0008237	molecular_function	metallopeptidase activity	3.33e-05
	GO:0003995	molecular_function	acyl-CoA dehydrogenase activity	7.32e-05
	GO:0004565	molecular_function	beta-galactosidase activity	7.76e-05
	GO:0015925	molecular_function	galactosidase activity	7.76e-05
	GO:0005507	molecular_function	copper ion binding	9.46e-05
	GO:0019842	molecular_function	vitamin binding	9.46e-05
	GO:0003997	molecular_function	acyl-CoA oxidase activity	0.000344
	GO:0032549	molecular_function	ribonucleoside binding	0.000371
	GO:0001882	molecular_function	nucleoside binding	0.000378
	GO:0004185	molecular_function	serine-type carboxypeptidase activity	0.000415
	GO:0003993	molecular_function	acid phosphatase activity	0.000496
	GO:0003924	molecular_function	GTPase activity	0.000558
	GO:0035639	molecular_function	purine ribonucleoside triphosphate binding	0.000713
	GO:0070008	molecular_function	serine-type exopeptidase activity	0.000713
	GO:0001883	molecular_function	purine nucleoside binding	0.000713
	GO:0032550	molecular_function	purine ribonucleoside binding	0.000713
	GO:0032555	molecular_function	purine ribonucleotide binding	0.000713
	GO:0043167	molecular_function	ion binding	0.000719
	GO:0017076	molecular_function	purine nucleotide binding	0.000769
	GO:0004333	molecular_function	fumarate hydratase activity	0.000864
	GO:0004743	molecular_function	pyruvate kinase activity	0.000864
	GO:0008430	molecular_function	selenium binding	0.000864
	GO:0030955	molecular_function	potassium ion binding	0.000864
	GO:0031420	molecular_function	alkali metal ion binding	0.000864
	GO:0032553	molecular_function	ribonucleotide binding	0.000868
	GO:0016634	molecular_function	oxidoreductase activity, acting on the CH-CH group of donors, oxygen as acceptor	0.00151
	GO:0070011	molecular_function	peptidase activity, acting on L-amino acid peptides	0.0016
	GO:0097367	molecular_function	carbohydrate derivative binding	0.00163
	GO:0016627	molecular_function	oxidoreductase activity, acting on the CH-CH group of donors	0.00175
	GO:0008233	molecular_function	peptidase activity	0.00208
	GO:0004104	molecular_function	cholinesterase activity	0.00294
	GO:0004222	molecular_function	metalloendopeptidase activity	0.00294
	GO:0004767	molecular_function	sphingomyelin phosphodiesterase activity	0.00685
	GO:0005524	molecular_function	ATP binding	0.00801
	GO:0032559	molecular_function	adenyl ribonucleotide binding	0.00845
	GO:0030554	molecular_function	adenyl nucleotide binding	0.00862

## Sheet: Data S4
	Data S4 The GO enrichment of expanded gene families in Lamprigera yunnana (FDR<0.01) and Abscondita terminalis (FDR<0.005).
	Species	GO ID	GO_Type	GO_term	FDR
	Lamprigera yunnana	GO:0055114	biological_process	oxidation-reduction process	1.29e-18
		GO:0006508	biological_process	proteolysis	1.45e-12
		GO:0008152	biological_process	metabolic process	9.12e-12
		GO:0007017	biological_process	microtubule-based process	3.56e-10
		GO:0007018	biological_process	microtubule-based movement	2.28e-06
		GO:0008218	biological_process	bioluminescence	2.45e-06
		GO:0044710	biological_process	single-organism metabolic process	2.7e-05
		GO:0006928	biological_process	movement of cell or subcellular component	2.7e-05
		GO:0031012	cellular_component	extracellular matrix	3.19e-23
		GO:0015630	cellular_component	microtubule cytoskeleton	2.33e-10
		GO:0030286	cellular_component	dynein complex	1.68e-08
		GO:0005874	cellular_component	microtubule	1.56e-07
		GO:0044430	cellular_component	cytoskeletal part	1.56e-07
		GO:0099512	cellular_component	supramolecular fiber	2.19e-07
		GO:0099513	cellular_component	polymeric cytoskeletal fiber	2.19e-07
		GO:0005856	cellular_component	cytoskeleton	2.53e-05
		GO:0005875	cellular_component	microtubule associated complex	5.92e-05
		GO:0003824	molecular_function	catalytic activity	8.9e-39
		GO:0020037	molecular_function	heme binding	1.95e-36
		GO:0016705	molecular_function	oxidoreductase activity, acting on paired donors, with incorporation or reduction of molecular oxygen	1.95e-36
		GO:0005506	molecular_function	iron ion binding	2.73e-36
		GO:0046906	molecular_function	tetrapyrrole binding	4.11e-36
		GO:0016491	molecular_function	oxidoreductase activity	1.09e-32
		GO:0004175	molecular_function	endopeptidase activity	3.83e-24
		GO:0070011	molecular_function	peptidase activity, acting on L-amino acid peptides	3.95e-18
		GO:0008233	molecular_function	peptidase activity	1.61e-17
		GO:0046914	molecular_function	transition metal ion binding	2.01e-16
		GO:0005549	molecular_function	odorant binding	2.11e-15
		GO:0004222	molecular_function	metalloendopeptidase activity	8.28e-15
		GO:0016787	molecular_function	hydrolase activity	3.45e-14
		GO:0008236	molecular_function	serine-type peptidase activity	1.68e-12
		GO:0017171	molecular_function	serine hydrolase activity	1.68e-12
		GO:0004252	molecular_function	serine-type endopeptidase activity	1.68e-12
		GO:0008237	molecular_function	metallopeptidase activity	1.25e-10
		GO:0003777	molecular_function	microtubule motor activity	7.95e-10
		GO:0016758	molecular_function	transferase activity, transferring hexosyl groups	4.26e-09
		GO:0003774	molecular_function	motor activity	5.57e-08
		GO:0016757	molecular_function	transferase activity, transferring glycosyl groups	2.98e-07
		GO:0005200	molecular_function	structural constituent of cytoskeleton	6.53e-07
		GO:0004970	molecular_function	ionotropic glutamate receptor activity	5.43e-06
		GO:0008066	molecular_function	glutamate receptor activity	5.43e-06
		GO:0031177	molecular_function	phosphopantetheine binding	0.000343
		GO:0005230	molecular_function	extracellular ligand-gated ion channel activity	0.0009
		GO:0004185	molecular_function	serine-type carboxypeptidase activity	0.00138
		GO:0072341	molecular_function	modified amino acid binding	0.00173
		GO:0004560	molecular_function	alpha-L-fucosidase activity	0.00173
		GO:0015928	molecular_function	fucosidase activity	0.00173
		GO:0004568	molecular_function	chitinase activity	0.00187
		GO:0016702	molecular_function	oxidoreductase activity, acting on single donors with incorporation of molecular oxygen, incorporation of two atoms of oxygen	0.00187
		GO:0015276	molecular_function	ligand-gated ion channel activity	0.00187
		GO:0022834	molecular_function	ligand-gated channel activity	0.00187
		GO:0070008	molecular_function	serine-type exopeptidase activity	0.00304
		GO:0004180	molecular_function	carboxypeptidase activity	0.00313
		GO:0016701	molecular_function	oxidoreductase activity, acting on single donors with incorporation of molecular oxygen	0.00369
		GO:0004553	molecular_function	hydrolase activity, hydrolyzing O-glycosyl compounds	0.00407
		GO:0022857	molecular_function	transmembrane transporter activity	0.00457
		GO:0004497	molecular_function	monooxygenase activity	0.00654
		GO:0003857	molecular_function	3-hydroxyacyl-CoA dehydrogenase activity	0.00654
		GO:0005507	molecular_function	copper ion binding	0.00868
	Abscondita terminalis	GO:0055114	biological_process	oxidation-reduction process	3.09e-21
		GO:0044710	biological_process	single-organism metabolic process	8.45e-15
		GO:0006313	biological_process	transposition, DNA-mediated	2.59e-11
		GO:0032196	biological_process	transposition	2.59e-11
		GO:0006310	biological_process	DNA recombination	3.57e-10
		GO:0055085	biological_process	transmembrane transport	8.26e-09
		GO:0044699	biological_process	single-organism process	7.62e-08
		GO:0008152	biological_process	metabolic process	3.26e-07
		GO:0006259	biological_process	DNA metabolic process	4.96e-07
		GO:0022900	biological_process	electron transport chain	4.97e-05
		GO:0015074	biological_process	DNA integration	0.000682
		GO:0006265	biological_process	DNA topological change	0.00158
		GO:0044765	biological_process	single-organism transport	0.00341
		GO:1902578	biological_process	single-organism localization	0.0047
		GO:0016021	cellular_component	integral component of membrane	6.8e-05
		GO:0031224	cellular_component	intrinsic component of membrane	6.8e-05
		GO:0016020	cellular_component	membrane	0.000144
		GO:0044425	cellular_component	membrane part	0.000363
		GO:0009289	cellular_component	pilus	0.000474
		GO:0005874	cellular_component	microtubule	0.00134
		GO:0009380	cellular_component	excinuclease repair complex	0.00157
		GO:0099512	cellular_component	supramolecular fiber	0.00157
		GO:0099513	cellular_component	polymeric cytoskeletal fiber	0.00157
		GO:0042597	cellular_component	periplasmic space	0.00433
		GO:0045261	cellular_component	proton-transporting ATP synthase complex, catalytic core F(1)	0.00636
		GO:1901363	molecular_function	heterocyclic compound binding	1.06e-20
		GO:0097159	molecular_function	organic cyclic compound binding	1.06e-20
		GO:0016491	molecular_function	oxidoreductase activity	5.28e-18
		GO:0015399	molecular_function	primary active transmembrane transporter activity	3.47e-17
		GO:0015405	molecular_function	P-P-bond-hydrolysis-driven transmembrane transporter activity	3.47e-17
		GO:0042626	molecular_function	ATPase activity, coupled to transmembrane movement of substances	1.5e-16
		GO:0016820	molecular_function	hydrolase activity, acting on acid anhydrides, catalyzing transmembrane movement of substances	1.24e-15
		GO:0050660	molecular_function	flavin adenine dinucleotide binding	1.37e-15
		GO:0043492	molecular_function	ATPase activity, coupled to movement of substances	1.98e-15
		GO:0043167	molecular_function	ion binding	2.4e-15
		GO:0042623	molecular_function	ATPase activity, coupled	1.58e-12
		GO:0004803	molecular_function	transposase activity	3.12e-12
		GO:0016887	molecular_function	ATPase activity	3.3e-11
		GO:0050662	molecular_function	coenzyme binding	1.04e-10
		GO:0017111	molecular_function	nucleoside-triphosphatase activity	1.39e-09
		GO:0016462	molecular_function	pyrophosphatase activity	1.53e-09
		GO:0020037	molecular_function	heme binding	1.71e-09
		GO:0016818	molecular_function	hydrolase activity, acting on acid anhydrides, in phosphorus-containing anhydrides	2.76e-09
		GO:0005506	molecular_function	iron ion binding	2.76e-09
		GO:0016817	molecular_function	hydrolase activity, acting on acid anhydrides	4.03e-09
		GO:0046906	molecular_function	tetrapyrrole binding	4.46e-09
		GO:0016614	molecular_function	oxidoreductase activity, acting on CH-OH group of donors	5.39e-09
		GO:0016705	molecular_function	oxidoreductase activity, acting on paired donors, with incorporation or reduction of molecular oxygen	7.64e-09
		GO:0003824	molecular_function	catalytic activity	2.19e-08
		GO:0003676	molecular_function	nucleic acid binding	2.11e-07
		GO:0043168	molecular_function	anion binding	2.11e-07
		GO:0022804	molecular_function	active transmembrane transporter activity	2.59e-07
		GO:0048037	molecular_function	cofactor binding	7.89e-07
		GO:0043169	molecular_function	cation binding	8.67e-07
		GO:0046872	molecular_function	metal ion binding	3.98e-06
		GO:0036094	molecular_function	small molecule binding	5.45e-06
		GO:0000166	molecular_function	nucleotide binding	2.53e-05
		GO:1901265	molecular_function	nucleoside phosphate binding	2.53e-05
		GO:0009381	molecular_function	excinuclease ABC activity	2.9e-05
		GO:0016758	molecular_function	transferase activity, transferring hexosyl groups	5.3e-05
		GO:0005549	molecular_function	odorant binding	0.000107
		GO:0005215	molecular_function	transporter activity	0.00017
		GO:0003916	molecular_function	DNA topoisomerase activity	0.000342
		GO:0004185	molecular_function	serine-type carboxypeptidase activity	0.000439
		GO:0005200	molecular_function	structural constituent of cytoskeleton	0.000511
		GO:0097367	molecular_function	carbohydrate derivative binding	0.00246
		GO:0003997	molecular_function	acyl-CoA oxidase activity	0.00294
		GO:0070008	molecular_function	serine-type exopeptidase activity	0.00363
		GO:0051539	molecular_function	4 iron, 4 sulfur cluster binding	0.00395
		GO:0032553	molecular_function	ribonucleotide binding	0.00404

## Sheet: Data S5
	Data S5 The rapidly evolved genes (RGEs) in the ancestor of firefly and the ancestor of Lampyridae-Elateridae.
	Ancestor type	Lyu	Ate	Ala	Ppe	Ppy	Ilu	Tca	Apl	Agl	Dpo	Ota	Type	A_w	B_w	S_w	P	FDR	NR	Swissprot	Trembl	Kegg	Iprscan	GO
		LY05845	LT06471	AQULA_006436-PA	maker-scaffold491-snap-gene-0.807-mRNA-1	PPYR_12072-PA	ILUMI_26472-PA	TC001242	LOC108744950	AGLA016097	YQE_04767	OTAU003106	firefly-VS-All	0.03284	0.03144	597.143	0.0137817	0.164352	PREDICTED: integrator complex subunit 1 isoform X1 [Agrilus planipennis]	INT1_MOUSE Integrator complex subunit 1 OS=Mus musculus GN=Ints1 PE=1 SV=2	A0A0T6AW20_9SCAR Uncharacterized protein OS=Oryctes borbonicus GN=AMK59_7996 PE=4 SV=1	K13138 integrator complex subunit 1	3 IPR011989; Armadillo-like helical IPR016024; Armadillo-type fold IPR022145; Domain of unknown function DUF3677	GO:0005488
		LY13327	LT07239	AQULA_000022-PA	augustus_masked-scaffold366-processed-gene-3.29-mRNA-1	PPYR_10245-PA	ILUMI_07136-PA	TC003407	LOC108744593	AGLA007531	YQE_08262	OTAU004066	firefly-VS-All	0.03118	0.02922	999	0.00335599	0.0897319	PREDICTED: frizzled-2 [Nicrophorus vespilloides]	FRIZ2_DROME Frizzled-2 OS=Drosophila melanogaster GN=fz2 PE=1 SV=1	D6WG76_TRICA Frizzled 2 OS=Tribolium castaneum GN=Fz2 PE=3 SV=1	K02375 frizzled 5/8	4 IPR000539; Frizzled protein IPR015526; Frizzled/secreted frizzled-related protein IPR017981; GPCR, family 2-like IPR020067; Frizzled domain	GO:0004888 GO:0005515 GO:0007166 GO:0016020
		LY06656	LT09838	AQULA_005732-PA	maker-scaffold362-augustus-gene-3.729-mRNA-1	PPYR_11695-PA	ILUMI_21738-PA	TC012749	LOC108732701	AGLA011729	YQE_10098	OTAU002129	firefly-VS-All	0.02171	0.01995	0.12934	0.00379854	0.0951745	PREDICTED: protein TRC8 homolog [Agrilus planipennis]	TRC8_DROME Protein TRC8 homolog OS=Drosophila melanogaster GN=Trc8 PE=1 SV=1	D6WZZ4_TRICA Protein TRC8 homolog-like Protein OS=Tribolium castaneum GN=TcasGA2_TC012749 PE=4 SV=1	K10636 autocrine motility factor receptor [EC:6.3.2.19]	3 IPR001841; Zinc finger, RING-type IPR013083; Zinc finger, RING/FYVE/PHD-type IPR025754; TRC8 N-terminal domain	GO:0005515 GO:0008270
		LY16173	LT10364	AQULA_001696-PA	maker-scaffold450-augustus-gene-0.453-mRNA-1	PPYR_14700-PA	ILUMI_22248-PA	TC002423	LOC108745169	AGLA003392	YQE_07864	OTAU002394	firefly-VS-All	0.00802	0.00704	0.02254	0.0167498	0.17705	PREDICTED: brefeldin A-inhibited guanine nucleotide-exchange protein 1 [Anoplophora glabripennis]	BIG2_RAT Brefeldin A-inhibited guanine nucleotide-exchange protein 2 OS=Rattus norvegicus GN=Arfgef2 PE=1 SV=1	D6WIH7_TRICA Brefeldin A-inhibited guanine nucleotide-exchange protein 2-like Protein OS=Tribolium castaneum GN=TcasGA2_TC002423 PE=4 SV=2	K13462 guanine nucleotide-exchange factor	7 IPR000904; Sec7 domain IPR011989; Armadillo-like helical IPR015403; Sec7, C-terminal IPR016024; Armadillo-type fold IPR023394; Sec7 domain, alpha orthogonal bundle IPR032629; Mon2, dimerisation and cyclophilin-binding domain IPR032691; Guanine nucleotide exchange factor, N-terminal	GO:0005086 GO:0005488 GO:0032012
		LY08093	LT10614	AQULA_001498-PA	maker-scaffold376-augustus-gene-1.416-mRNA-1	PPYR_11493-PA	ILUMI_24330-PA	TC009240	LOC108733189	AGLA014716	YQE_12508	OTAU010262	firefly-VS-All	0.00419	0.0024	5.46908	1.918e-06	0.000519011	PREDICTED: BTB/POZ domain-containing protein 6 isoform X3 [Agrilus planipennis]	BTBD3_MOUSE BTB/POZ domain-containing protein 3 OS=Mus musculus GN=Btbd3 PE=2 SV=2	D6WSI4_TRICA BTB/POZ domain-containing protein 3-like Protein OS=Tribolium castaneum GN=TcasGA2_TC009240 PE=4 SV=2	K10478 BTB/POZ domain-containing protein 3/6	4 IPR000210; BTB/POZ domain IPR011333; SKP1/BTB/POZ domain IPR011705; BTB/Kelch-associated IPR012983; PHR	GO:0005515
		LY09546	LT09381	AQULA_006855-PA	maker-scaffold435-snap-gene-1.654-mRNA-1	PPYR_01699-PA	ILUMI_10012-PA	TC008956	LOC108742649	AGLA015635	YQE_13050	OTAU003265	firefly-VS-All	0.03174	0.02975	0.30446	0.032076	0.231015	PREDICTED: enhancer of polycomb homolog 1 [Tribolium castaneum]_x0001_EFA06113.2 Enhancer of polycomb homolog 2-like Protein [Tribolium castaneum]	EPC1_HUMAN Enhancer of polycomb homolog 1 OS=Homo sapiens GN=EPC1 PE=1 SV=1	D6WQ80_TRICA Enhancer of polycomb-like protein OS=Tribolium castaneum GN=TcasGA2_TC008956 PE=3 SV=2	K11322 enhancer of polycomb-like protein	2 IPR019542; Enhancer of polycomb-like, N-terminal IPR024943; Enhancer of polycomb protein	GO:0006357 GO:0032777 GO:0035267
		LY01399	LT01714	AQULA_013733-PA	maker-scaffold105-augustus-gene-0.446-mRNA-1	PPYR_12678-PA	ILUMI_12680-PA	TC005718	LOC108738848	AGLA018472	YQE_12794	OTAU001773	firefly-VS-All	0.02552	0.02419	7.22446	0.014891	0.169307	PREDICTED: zinc finger with UFM1-specific peptidase domain protein-like [Anoplophora glabripennis]	ZUFSP_BOVIN Zinc finger with UFM1-specific peptidase domain protein OS=Bos taurus GN=ZUFSP PE=2 SV=1	D6WWN1_TRICA Zinc finger with UFM1-specific peptidase domain protein-like Protein OS=Tribolium castaneum GN=TcasGA2_TC005718 PE=4 SV=2	NA	3 IPR007087; Zinc finger, C2H2 IPR012462; Peptidase C78, ubiquitin fold modifier-specific peptidase 1/ 2 IPR015880; Zinc finger, C2H2-like	GO:0046872
		LY13407	LT06755	AQULA_007794-PA	maker-scaffold237-augustus-gene-0.604-mRNA-1	PPYR_01775-PA	ILUMI_10079-PA	TC015948	LOC108738588	AGLA006512	YQE_02202	OTAU010326	firefly-VS-All	0.02353	0.02192	0.08022	0.0240603	0.209007	PREDICTED: activin receptor type-1 isoform X2 [Agrilus planipennis]	ACVR1_CHICK Activin receptor type-1 OS=Gallus gallus GN=ACVR1 PE=2 SV=1	A0A0T6AVB4_9SCAR Receptor protein serine/threonine kinase OS=Oryctes borbonicus GN=AMK59_7513 PE=3 SV=1	K13595 activin receptor type-1, invertebrate	8 IPR000333; Ser/Thr protein kinase, TGFB receptor IPR000472; Activin types I and II receptor domain IPR000719; Protein kinase domain IPR002290; Serine/threonine/dual specificity protein kinase, catalytic domain IPR003605; GS domain IPR008271; Serine/threonine-protein kinase, active site IPR011009; Protein kinase-like domain IPR017441; Protein kinase, ATP binding site	GO:0004672 GO:0004675 GO:0004702 GO:0005524 GO:0006468 GO:0007178 GO:0016020
		LY00691	LT08559	AQULA_007934-PA	maker-scaffold3-augustus-gene-0.104-mRNA-1	PPYR_06477-PA	ILUMI_00776-PA	TC001202	LOC108738967	AGLA002259	YQE_07338	OTAU012603	firefly-VS-All	0.04735	0.04503	999	0.0138478	0.164352	PREDICTED: protein SMG5 [Anoplophora glabripennis]	SMG5_HUMAN Protein SMG5 OS=Homo sapiens GN=SMG5 PE=1 SV=3	D6WAR1_TRICA Uncharacterized protein OS=Tribolium castaneum GN=TcasGA2_TC001202 PE=4 SV=2	K11125 protein SMG5	4 IPR002716; PIN domain IPR011990; Tetratricopeptide-like helical domain IPR018834; DNA/RNA-binding domain, Est1-type IPR019458; Telomerase activating protein Est1	GO:0005515
		LY13240	LT04091	AQULA_008097-PA	maker-scaffold445-augustus-gene-1.625-mRNA-1	PPYR_04144-PA	ILUMI_23090-PA	TC031326	LOC108739182	AGLA006556	YQE_04216	OTAU000939	firefly-VS-All	0.02995	0.02909	0.10976	0.018118	0.181582	PREDICTED: ATP-dependent RNA helicase DDX54 [Tribolium castaneum]	DDX54_MOUSE ATP-dependent RNA helicase DDX54 OS=Mus musculus GN=Ddx54 PE=1 SV=1	A0A139WB42_TRICA ATP-dependent RNA helicase DDX54-like Protein OS=Tribolium castaneum GN=TcasGA2_TC031326 PE=3 SV=1	K14808 ATP-dependent RNA helicase DDX54/DBP10 [EC:3.6.4.13]	7 IPR000629; ATP-dependent RNA helicase DEAD-box, conserved site IPR001650; Helicase, C-terminal IPR011545; DEAD/DEAH box helicase domain IPR012541; DBP10CT IPR014001; Helicase superfamily 1/2, ATP-binding domain IPR014014; RNA helicase, DEAD-box type, Q motif IPR027417; P-loop containing nucleoside triphosphate hydrolase	GO:0003676 GO:0003723 GO:0005524 GO:0005634 GO:0016818
		LY07092	LT04306	AQULA_009347-PA	maker-scaffold464-snap-gene-0.712-mRNA-1	PPYR_09415-PA	ILUMI_03884-PA	TC013109	LOC108736904	AGLA009863	YQE_08659	OTAU016068	firefly-VS-All	0.02774	0.02682	999	0.00984382	0.151349	PREDICTED: putative ATP-dependent RNA helicase DHX33 [Anoplophora glabripennis]	DHX33_MOUSE Putative ATP-dependent RNA helicase DHX33 OS=Mus musculus GN=Dhx33 PE=1 SV=1	D6WNY8_TRICA Putative ATP-dependent RNA helicase spindle-E-like Protein OS=Tribolium castaneum GN=TcasGA2_TC013109 PE=4 SV=1	K14781 ATP-dependent RNA helicase DHR2 [EC:3.6.4.13]	6 IPR001650; Helicase, C-terminal IPR007502; Helicase-associated domain IPR011545; DEAD/DEAH box helicase domain IPR011709; Domain of unknown function DUF1605 IPR014001; Helicase superfamily 1/2, ATP-binding domain IPR027417; P-loop containing nucleoside triphosphate hydrolase	GO:0003676 GO:0004386 GO:0005524
		LY14676	LT00775	AQULA_002457-PA	maker-scaffold49-augustus-gene-0.601-mRNA-1	PPYR_01493-PA	ILUMI_01892-PA	TC010119	LOC108739178	AGLA010340	YQE_10600	OTAU011817	firefly-VS-All	0.05108	0.04817	999	0.0124293	0.163268	SH3 domain-containing protein [Oryctes borbonicus]	UBS3A_DROME Protein UBASH3A homolog OS=Drosophila melanogaster GN=CG13604 PE=2 SV=1	A0A0T6AT14_9SCAR SH3 domain-containing protein OS=Oryctes borbonicus GN=AMK59_7261 PE=4 SV=1	K15206 transcription factor C subunit 7	6 IPR001452; SH3 domain IPR009060; UBA-like IPR009097; RNA ligase/cyclic nucleotide phosphodiesterase IPR013078; Histidine phosphatase superfamily, clade-1 IPR015940; Ubiquitin-associated domain IPR029033; Histidine phosphatase superfamily	GO:0005515
		LY07981	LT09556	AQULA_007111-PA	maker-scaffold407-augustus-gene-1.393-mRNA-1	PPYR_12059-PA	ILUMI_22752-PA	TC012852	LOC108743439	AGLA008897	YQE_12938	OTAU005305	firefly-VS-All	0.00597	0.00563	999	0.0383519	0.24588	PREDICTED: acetylcholine receptor subunit alpha-like 2 isoform X1 [Nicrophorus vespilloides]	ACH2_DROME Acetylcholine receptor subunit alpha-like 2 OS=Drosophila melanogaster GN=nAChRalpha2 PE=2 SV=1	D2CVN9_LEPDE Nicotinic acetylcholine receptor alpha 2 OS=Leptinotarsa decemlineata PE=2 SV=1	K05312 nicotinic acetylcholine receptor, invertebrate	6 IPR002394; Nicotinic acetylcholine receptor IPR006029; Neurotransmitter-gated ion-channel transmembrane domain IPR006201; Neurotransmitter-gated ion-channel IPR006202; Neurotransmitter-gated ion-channel ligand-binding domain IPR018000; Neurotransmitter-gated ion-channel, conserved site IPR027361; Nicotinic acetylcholine-gated receptor, transmembrane domain	GO:0004889 GO:0005216 GO:0005230 GO:0006810 GO:0006811 GO:0016020 GO:0016021 GO:0045211
		LY00960	LT03452	AQULA_007018-PA	maker-scaffold358-augustus-gene-1.404-mRNA-1	PPYR_11254-PA	ILUMI_27038-PA	TC012390	LOC108745211	AGLA006856	YQE_02685	OTAU002237	firefly-VS-All	0.04752	0.04547	0.22625	0.0088321	0.146102	PREDICTED: atrial natriuretic peptide-converting enzyme isoform X1 [Aethina tumida]	CORIN_RAT Atrial natriuretic peptide-converting enzyme OS=Rattus norvegicus GN=Corin PE=1 SV=2	D6X204_TRICA Serine protease H129 OS=Tribolium castaneum GN=TcasGA2_TC012390 PE=4 SV=2	K09614 corin [EC:3.4.21.-]	6 IPR000082; SEA domain IPR001254; Serine proteases, trypsin domain IPR002172; Low-density lipoprotein (LDL) receptor class A repeat IPR009003; Peptidase S1, PA clan IPR020067; Frizzled domain IPR023415; Low-density lipoprotein (LDL) receptor class A, conserved site	GO:0004252 GO:0005515 GO:0006508
		LY01729	LT07969	AQULA_013680-PA	maker-scaffold379-snap-gene-0.437-mRNA-1	PPYR_12761-PA	ILUMI_05210-PA	TC003334	LOC108737076	AGLA007508	YQE_10249	OTAU004484	firefly-VS-All	0.01199	0.01089	0.43224	0.00548715	0.129714	PREDICTED: mediator of RNA polymerase II transcription subunit 23 [Tribolium castaneum]_x0001_EFA00475.1 Mediator of RNA polymerase II transcription subunit 23-like Protein [Tribolium castaneum]	MED23_AEDAE Mediator of RNA polymerase II transcription subunit 23 OS=Aedes aegypti GN=MED23 PE=3 SV=1	D6WF99_TRICA Mediator of RNA polymerase II transcription subunit 23-like Protein OS=Tribolium castaneum GN=TcasGA2_TC003334 PE=4 SV=1	K15166 mediator of RNA polymerase II transcription subunit 23	1 IPR021629; Mediator complex, subunit Med23	NA
		LY03849	LT12428	AQULA_000991-PA	maker-scaffold352-augustus-gene-1.432-mRNA-1	PPYR_09100-PA	ILUMI_13956-PA	TC014633	LOC108740828	AGLA019783	YQE_06192	OTAU002568	firefly-VS-All	0.02416	0.02377	999	0.000211949	0.0204834	PREDICTED: WD repeat-containing protein 59 [Tribolium castaneum]_x0001_EFA04339.1 WD repeat-containing protein 59 homolog-like Protein [Tribolium castaneum]	WDR59_HUMAN GATOR complex protein WDR59 OS=Homo sapiens GN=WDR59 PE=1 SV=2	D6WN20_TRICA WD repeat-containing protein 59 homolog-like Protein OS=Tribolium castaneum GN=TcasGA2_TC014633 PE=4 SV=1	K14848 ribosome assembly protein RRB1	6 IPR001680; WD40 repeat IPR006575; RWD domain IPR015943; WD40/YVTN repeat-like-containing domain IPR016135; Ubiquitin-conjugating enzyme/RWD-like IPR017986; WD40-repeat-containing domain IPR019775; WD40 repeat, conserved site	GO:0005515
		LY12242	LT15123	AQULA_008718-PA	maker-scaffold177-augustus-gene-0.235-mRNA-1	PPYR_02799-PA	ILUMI_05567-PA	TC006102	LOC108743326	AGLA004921	YQE_11755	OTAU013358	firefly-VS-All	0.01364	0.01292	24.7759	0.0231717	0.206259	PREDICTED: vacuolar protein sorting-associated protein 33A [Tribolium castaneum]_x0001_EFA08455.1 Vacuolar protein sorting-associated protein 33A-like Protein [Tribolium castaneum]	VP33A_RAT Vacuolar protein sorting-associated protein 33A OS=Rattus norvegicus GN=Vps33a PE=1 SV=1	D6WYR9_TRICA Vacuolar protein sorting-associated protein 33A-like Protein OS=Tribolium castaneum GN=TcasGA2_TC006102 PE=3 SV=1	K11450 lysine-specific histone demethylase 1 [EC:1.-.-.-]	2 IPR001619; Sec1-like protein IPR027482; Sec1-like, domain 2	GO:0006904 GO:0016192
		LY15475	LT07498	AQULA_002202-PA	maker-scaffold68-snap-gene-0.477-mRNA-1	PPYR_05565-PA	ILUMI_07413-PA	TC031577	LOC108738234	AGLA002605	YQE_10001	OTAU005444	firefly-VS-All	0.00636	0.00457	0.02041	0.0131962	0.164352	PREDICTED: band 4.1-like protein 4, partial [Nicrophorus vespilloides]	E41LA_MOUSE Band 4.1-like protein 4A OS=Mus musculus GN=Epb41l4a PE=2 SV=2	A0A139WPD7_TRICA Band 4.1-like protein 4A OS=Tribolium castaneum GN=TcasGA2_TC031577 PE=4 SV=1	K06107 erythrocyte membrane protein band 4.1	10 IPR000299; FERM domain IPR011993; PH domain-like IPR014352; FERM/acyl-CoA-binding protein, 3-helical bundle IPR014847; FERM adjacent (FA) IPR018979; FERM, N-terminal IPR018980; FERM, C-terminal PH-like domain IPR019747; FERM conserved site IPR019748; FERM central domain IPR019749; Band 4.1 domain IPR029071; Ubiquitin-related domain	GO:0005856
		LY05843	LT06469	AQULA_006441-PA	maker-scaffold491-augustus-gene-0.724-mRNA-1	PPYR_12074-PA	ILUMI_26475-PA	TC002311	LOC108744951	AGLA016099	YQE_08043	OTAU003558	firefly-VS-All	0.01657	0.01619	42.233	0.0392501	0.24588	PREDICTED: alpha-aminoadipic semialdehyde synthase, mitochondrial isoform X1 [Tribolium castaneum]_x0001_EFA12161.1 Alpha-aminoadipic semialdehyde synthase, mitochondrial-like Protein [Tribolium castaneum]	AASS_BOVIN Alpha-aminoadipic semialdehyde synthase, mitochondrial OS=Bos taurus GN=AASS PE=2 SV=1	D7EHU4_TRICA Uncharacterized protein OS=Tribolium castaneum GN=TcasGA2_TC002311 PE=4 SV=1	K14157 alpha-aminoadipic semialdehyde synthase [EC:1.5.1.8 1.5.1.9]	5 IPR005097; Saccharopine dehydrogenase, NADP binding domain IPR007698; Alanine dehydrogenase/pyridine nucleotide transhydrogenase, NAD(H)-binding domain IPR007886; Alanine dehydrogenase/pyridine nucleotide transhydrogenase, N-terminal IPR016040; NAD(P)-binding domain IPR032095; Saccharopine dehydrogenase, C-terminal	GO:0016491 GO:0055114
		LY11240	LT14108	AQULA_010074-PA	maker-scaffold37-augustus-gene-0.517-mRNA-1	PPYR_05519-PA	ILUMI_23164-PA	TC004764	LOC108733782	AGLA000273	YQE_06628	OTAU001504	firefly-VS-All	0.03994	0.03863	1.73032	0.000743365	0.0386836	PREDICTED: chondroitin sulfate proteoglycan 4 [Nicrophorus vespilloides]	CSPG4_RAT Chondroitin sulfate proteoglycan 4 OS=Rattus norvegicus GN=Cspg4 PE=1 SV=2	D6W7Z2_TRICA Chondroitin sulfate proteoglycan 4-like Protein OS=Tribolium castaneum GN=TcasGA2_TC004764 PE=4 SV=2	K08115 chondroitin sulfate proteoglycan 4	3 IPR000742; EGF-like domain IPR001791; Laminin G domain IPR013320; Concanavalin A-like lectin/glucanase domain	GO:0005515
		LY11653	LT03164	AQULA_014091-PA	genemark-scaffold55-processed-gene-0.236-mRNA-1	PPYR_07093-PA	ILUMI_00192-PA	TC009330	LOC108733216	AGLA015218	YQE_05405	OTAU012294	firefly-VS-All	0.01955	0.01809	999	0.00216089	0.0769391	PREDICTED: sodium/calcium exchanger 3 isoform X2 [Agrilus planipennis]	NAC3_MOUSE Sodium/calcium exchanger 3 OS=Mus musculus GN=Slc8a3 PE=1 SV=1	D6WRH9_TRICA Sodium/calcium exchanger 3-like Protein OS=Tribolium castaneum GN=TcasGA2_TC009330 PE=3 SV=1	K05849 solute carrier family 8 (sodium/calcium exchanger)	4 IPR003644; Na-Ca exchanger/integrin-beta4 IPR004836; Sodium/calcium exchanger protein IPR004837; Sodium/calcium exchanger membrane region IPR032452; Sodium/calcium exchanger domain, C-terminal extension	GO:0005432 GO:0006816 GO:0007154 GO:0016020 GO:0016021 GO:0055085
		LY13931	LT07406	AQULA_000323-PA	snap_masked-scaffold184-processed-gene-0.175-mRNA-1	PPYR_12436-PA	ILUMI_22312-PA	TC010639	LOC108745200	AGLA008681	YQE_08010	OTAU016108	firefly-VS-All	0.01206	0.01105	0.0677	0.0197265	0.192014	PREDICTED: U4/U6 small nuclear ribonucleoprotein Prp31 [Anoplophora glabripennis]	PRP31_DANRE U4/U6 small nuclear ribonucleoprotein Prp31 OS=Danio rerio GN=prpf31 PE=2 SV=1	D6X2L5_TRICA U4/U6 small nuclear ribonucleoprotein Prp31-like Protein OS=Tribolium castaneum GN=TcasGA2_TC010639 PE=4 SV=1	K12844 U4/U6 small nuclear ribonucleoprotein PRP31	4 IPR002687; Nop domain IPR012976; NOSIC IPR019175; Prp31 C-terminal IPR027105; U4/U6 small nuclear ribonucleoprotein Prp31	GO:0000244 GO:0000398 GO:0046540
		LY01292	LT01534	AQULA_001966-PA	maker-scaffold384-augustus-gene-2.487-mRNA-1	PPYR_12090-PA	ILUMI_01091-PA	TC012184	LOC108740364	AGLA003160	YQE_10056	OTAU014037	firefly-VS-All	0.00652	0.0058	0.04529	0.0389887	0.24588	PREDICTED: ruvB-like helicase 1 [Agrilus planipennis]_x0001_XP_018330157.1 PREDICTED: ruvB-like helicase 1 [Agrilus planipennis]	RUVB1_AEDAE RuvB-like helicase 1 OS=Aedes aegypti GN=pont PE=3 SV=1	D6X0K0_TRICA RuvB-like helicase OS=Tribolium castaneum GN=TcasGA2_TC012184 PE=3 SV=1	K04499 RuvB-like protein 1 (pontin 52)	4 IPR003593; AAA+ ATPase domain IPR010339; TIP49, C-terminal IPR027238; RuvB-like IPR027417; P-loop containing nucleoside triphosphate hydrolase	GO:0003678 GO:0005524 GO:0043141
		LY04185	LT12158	AQULA_011028-PA	maker-scaffold235-augustus-gene-6.598-mRNA-1	PPYR_07096-PA	ILUMI_08625-PA	TC007679	LOC108735090	AGLA002941	YQE_11900	OTAU010048	firefly-VS-All	0.02747	0.02723	999	0.0339401	0.236706	PREDICTED: centrosomal protein of 164 kDa isoform X1 [Nicrophorus vespilloides]	CE164_HUMAN Centrosomal protein of 164 kDa OS=Homo sapiens GN=CEP164 PE=1 SV=3	D2A2A7_TRICA Uncharacterized protein OS=Tribolium castaneum GN=TcasGA2_TC007679 PE=4 SV=2	NA	1 IPR001202; WW domain	GO:0005515
		LY01004	LT03417	AQULA_011698-PA	maker-scaffold358-snap-gene-2.398-mRNA-1	PPYR_11221-PA	ILUMI_25743-PA	TC012416	LOC108740965	AGLA006603	YQE_11253	OTAU002241	firefly-VS-All	0.01759	0.01625	0.14158	0.00652996	0.136008	PREDICTED: protein flightless-1 [Tribolium castaneum]_x0001_EFA10220.1 Protein flightless-1-like Protein [Tribolium castaneum]	FLII_DROME Protein flightless-1 OS=Drosophila melanogaster GN=fliI PE=2 SV=1	D6X267_TRICA Protein flightless-1-like Protein OS=Tribolium castaneum GN=TcasGA2_TC012416 PE=4 SV=1	K05768 gelsolin	7 IPR001611; Leucine-rich repeat IPR003591; Leucine-rich repeat, typical subtype IPR007122; Villin/Gelsolin IPR007123; Gelsolin-like domain IPR029006; ADF-H/Gelsolin-like domain IPR029919; Protein flightless-1 IPR032675; Leucine-rich repeat domain, L domain-like	GO:0003779 GO:0005515 GO:0030036 GO:0051014
	Ancestor of firefly	LY14088	LT10485	AQULA_013367-PA	maker-scaffold53-augustus-gene-0.527-mRNA-1	PPYR_09972-PA	ILUMI_01268-PA	TC002991	LOC108740733	AGLA009131	YQE_09760	OTAU006644	firefly-VS-All	0.02477	0.02307	0.05911	0.0327827	0.231015	PREDICTED: endoplasmic reticulum mannosyl-oligosaccharide 1,2-alpha-mannosidase [Tribolium castaneum]_x0001_EFA00169.1 Mannosyl-oligosaccharide alpha-1,2-mannosidase isoform B-like Protein [Tribolium castaneum]	MA1B1_RAT Endoplasmic reticulum mannosyl-oligosaccharide 1,2-alpha-mannosidase OS=Rattus norvegicus GN=Man1b1 PE=2 SV=2	D6WGJ6_TRICA alpha-1,2-Mannosidase OS=Tribolium castaneum GN=TcasGA2_TC002991 PE=3 SV=1	K01230 mannosyl-oligosaccharide alpha-1,2-mannosidase [EC:3.2.1.113]	1 IPR001382; Glycoside hydrolase family 47	GO:0004571 GO:0005509 GO:0016020
		LY06463	LT00747	AQULA_006326-PA	maker-scaffold70-augustus-gene-0.356-mRNA-1	PPYR_05352-PA	ILUMI_20485-PA	TC030686	LOC108739283	AGLA001134	YQE_09161	OTAU001239	firefly-VS-All	0.04024	0.03805	999	0.0138268	0.164352	PREDICTED: sorting nexin-29 [Anoplophora glabripennis]_x0001_XP_018568988.1 PREDICTED: sorting nexin-29 [Anoplophora glabripennis]	PKHM3_MOUSE Pleckstrin homology domain-containing family M member 3 OS=Mus musculus GN=Plekhm3 PE=1 SV=1	D6W845_TRICA Uncharacterized protein OS=Tribolium castaneum GN=TcasGA2_TC030686 PE=4 SV=2	K03019 DNA-directed RNA polymerase III subunit RPC10	4 IPR004012; RUN domain IPR006070; YrdC-like domain IPR017945; DHBP synthase RibB-like alpha/beta domain IPR025258; Putative zinc-RING and/or ribbon	GO:0003725
		LY08978	LT11891	AQULA_003847-PA	genemark-scaffold234-processed-gene-11.143-mRNA-1	PPYR_13897-PA	ILUMI_06268-PA	TC006474	LOC108734624	AGLA017897	YQE_05546	OTAU003061	firefly-VS-All	0.0232	0.02018	0.09773	0.000683427	0.0371237	PREDICTED: bone morphogenetic protein receptor type-1B-like isoform X1 [Agrilus planipennis]	BMR1B_CHICK Bone morphogenetic protein receptor type-1B OS=Gallus gallus GN=BMPR1B PE=2 SV=1	A0A0T6B5T3_9SCAR Receptor protein serine/threonine kinase (Fragment) OS=Oryctes borbonicus GN=AMK59_3195 PE=3 SV=1	K13579 bone morphogenetic protein receptor type-1, invertebrate	9 IPR000333; Ser/Thr protein kinase, TGFB receptor IPR000472; Activin types I and II receptor domain IPR000719; Protein kinase domain IPR001245; Serine-threonine/tyrosine-protein kinase catalytic domain IPR002290; Serine/threonine/dual specificity protein kinase, catalytic domain IPR003605; GS domain IPR008271; Serine/threonine-protein kinase, active site IPR011009; Protein kinase-like domain IPR…	GO:0004672 GO:0004675 GO:0004702 GO:0005524 GO:0006468 GO:0007178 GO:0016020
		LY12456	LT01399	AQULA_012771-PA	maker-scaffold234-augustus-gene-5.564-mRNA-1	PPYR_12802-PA	ILUMI_10526-PA	TC005395	LOC108740440	AGLA021188	YQE_09458	OTAU001634	firefly-VS-All	0.00968	0.00694	0.12426	4.7e-08	6.3591e-05	PREDICTED: 60S ribosomal protein L3 [Tribolium castaneum]_x0001_EFA07826.1 60S ribosomal protein L3-like Protein [Tribolium castaneum]	RL3_DROME 60S ribosomal protein L3 OS=Drosophila melanogaster GN=RpL3 PE=1 SV=3	D6WZ30_TRICA 60S ribosomal protein L3-like Protein OS=Tribolium castaneum GN=TcasGA2_TC005395 PE=3 SV=1	K02925 large subunit ribosomal protein L3e	3 IPR000597; Ribosomal protein L3 IPR009000; Translation protein, beta-barrel domain IPR019926; Ribosomal protein L3, conserved site	GO:0003735 GO:0005622 GO:0005840 GO:0006412
		LY07159	LT00998	AQULA_001417-PA	augustus_masked-scaffold461-processed-gene-0.13-mRNA-1	PPYR_06584-PA	ILUMI_00781-PA	TC004777	LOC108738243	AGLA000312	YQE_06731	OTAU001480	firefly-VS-All	0.06	0.05787	999	0.00341672	0.0897319	PREDICTED: carnitine O-palmitoyltransferase 2, mitochondrial [Anoplophora glabripennis]_x0001_XP_018578915.1 PREDICTED: carnitine O-palmitoyltransferase 2, mitochondrial [Anoplophora glabripennis]	CPT2_DANRE Carnitine O-palmitoyltransferase 2, mitochondrial OS=Danio rerio GN=cpt2 PE=2 SV=2	V5G906_ANOGL Carnitine O-palmitoyltransferase, mitochondrial OS=Anoplophora glabripennis GN=CPT2 PE=4 SV=1	K08766 carnitine O-palmitoyltransferase 2 [EC:2.3.1.21]	4 IPR000542; Acyltransferase ChoActase/COT/CPT IPR001849; Pleckstrin homology domain IPR011993; PH domain-like IPR012966; Anillin homology domain	GO:0016746
		LY16461	LT08592	AQULA_001057-PA	augustus_masked-scaffold235-processed-gene-4.178-mRNA-1	PPYR_06999-PA	ILUMI_22116-PA	TC007111	LOC108733283	AGLA009528	YQE_10529	OTAU002348	firefly-VS-All	0.02942	0.02709	999	0.0255029	0.209007	PREDICTED: uncharacterized protein LOC108733283, partial [Agrilus planipennis]	YLPM1_RAT YLP motif-containing protein 1 OS=Rattus norvegicus GN=Ylpm1 PE=1 SV=1	A0A0T6B850_9SCAR Uncharacterized protein OS=Oryctes borbonicus GN=AMK59_3142 PE=4 SV=1	NA	3 IPR013641; Protein KTI12/L-seryl-tRNA(Sec) kinase IPR026314; YLP motif-containing protein 1 IPR027417; P-loop containing nucleoside triphosphate hydrolase	GO:0005634
		LY01899	LT08259	AQULA_004829-PA	maker-scaffold371-augustus-gene-2.346-mRNA-1	PPYR_10703-PA	ILUMI_07607-PA	TC003211	LOC108744657	AGLA018406	YQE_05485	OTAU005369	firefly-VS-All	0.0247	0.0235	0.18758	0.0190237	0.187362	PREDICTED: conserved oligomeric Golgi complex subunit 6 [Tribolium castaneum]_x0001_EFA00369.1 Conserved oligomeric Golgi complex subunit 6-like Protein [Tribolium castaneum]	COG6_DROME Conserved oligomeric Golgi complex subunit 6 OS=Drosophila melanogaster GN=CG1968 PE=2 SV=1	D6WE56_TRICA Conserved oligomeric Golgi complex subunit 6-like Protein OS=Tribolium castaneum GN=TcasGA2_TC003211 PE=4 SV=1	NA	1 IPR010490; Conserved oligomeric Golgi complex subunit 6	GO:0006891 GO:0017119
		LY09472	LT07814	AQULA_000973-PA	maker-scaffold56-augustus-gene-0.497-mRNA-1	PPYR_02518-PA	ILUMI_06301-PA	TC008907	LOC108739958	AGLA015143	YQE_05333	OTAU005697	firefly-VS-All	0.05188	0.0443	3.87105	0.00828652	0.146102	PREDICTED: WD repeat, SAM and U-box domain-containing protein 1 isoform X3 [Tribolium castaneum]_x0001_EFA06072.2 WD repeat, SAM and U-box domain-containing protein 1-like Protein [Tribolium castaneum]	WSDU1_RAT WD repeat, SAM and U-box domain-containing protein 1 OS=Rattus norvegicus GN=Wdsub1 PE=2 SV=1	D6WQH9_TRICA WD repeat, SAM and U-box domain-containing protein 1-like Protein OS=Tribolium castaneum GN=TcasGA2_TC008907 PE=4 SV=2	K14855 ribosome assembly protein 4	8 IPR001680; WD40 repeat IPR003613; U box domain IPR011047; Quinoprotein alcohol dehydrogenase-like superfamily IPR013083; Zinc finger, RING/FYVE/PHD-type IPR013761; Sterile alpha motif/pointed domain IPR015943; WD40/YVTN repeat-like-containing domain IPR017986; WD40-repeat-containing domain IPR019775; WD40 repeat, conserved site	GO:0004842 GO:0005515 GO:0016567
		LY04811	LT07746	AQULA_005430-PA	augustus_masked-scaffold394-processed-gene-1.28-mRNA-1	PPYR_05302-PA	ILUMI_21299-PA	TC004130	LOC108735289	AGLA002223	YQE_09158	OTAU004306	firefly-VS-All	0.002	0.00022	0.02358	1.559e-06	0.000519011	PREDICTED: potassium voltage-gated channel protein Shal [Agrilus planipennis]_x0001_XP_018322701.1 PREDICTED: potassium voltage-gated channel protein Shal [Agrilus planipennis]	KCNAL_DROME Potassium voltage-gated channel protein Shal OS=Drosophila melanogaster GN=Shal PE=1 SV=2	D6W6N1_TRICA Potassium voltage-gated channel protein Shal-like Protein OS=Tribolium castaneum GN=TcasGA2_TC004130 PE=3 SV=1	K05321 potassium voltage-gated channel Shal-related subfamily D, invertebrate	10 IPR000210; BTB/POZ domain IPR003131; Potassium channel tetramerisation-type BTB domain IPR003968; Potassium channel, voltage dependent, Kv IPR003975; Potassium channel, voltage dependent, Kv4 IPR005821; Ion transport domain IPR011333; SKP1/BTB/POZ domain IPR021645; Shal-type voltage-gated potassium channels IPR024587; Potassium channel, voltage dependent, Kv4, C-terminal IPR027359; Voltage-dep…	GO:0005216 GO:0005249 GO:0005515 GO:0006811 GO:0006813 GO:0008076 GO:0016020 GO:0051260 GO:0055085
		LY16511	LT07744	AQULA_005438-PA	genemark-scaffold377-processed-gene-0.112-mRNA-1	PPYR_05767-PA	ILUMI_23867-PA	TC013593	LOC108743108	AGLA013525	YQE_09303	OTAU004339	firefly-VS-All	0.01467	0.01314	32.947	2.81e-07	0.000190097	PREDICTED: histone-lysine N-methyltransferase, H3 lysine-79 specific [Anoplophora glabripennis]	DOT1L_HUMAN Histone-lysine N-methyltransferase, H3 lysine-79 specific OS=Homo sapiens GN=DOT1L PE=1 SV=2	D6W734_TRICA Histone-lysine N-methyltransferase, H3 lysine-79 specific OS=Tribolium castaneum GN=TcasGA2_TC013593 PE=3 SV=2	K11427 histone-lysine N-methyltransferase, H3 lysine-79 specific [EC:2.1.1.43]	3 IPR025789; Histone-lysine N-methyltransferase DOT1 domain IPR029063; S-adenosyl-L-methionine-dependent methyltransferase IPR030445; Histone H3-K79 methyltransferase	GO:0018024 GO:0031151 GO:0034729 GO:0051726
		LY07322	LT12062	AQULA_014045-PA	maker-scaffold62-augustus-gene-0.664-mRNA-1	PPYR_13096-PA	ILUMI_08303-PA	TC015972	LOC108741880	AGLA010586	YQE_06927	OTAU014519	firefly-VS-All	0.01229	0.01089	0.12403	0.0346522	0.239448	PREDICTED: TBC1 domain family member 16 [Tribolium castaneum]	TBC16_HUMAN TBC1 domain family member 16 OS=Homo sapiens GN=TBC1D16 PE=2 SV=1	D6WYD1_TRICA TBC1 domain family member 16-like Protein OS=Tribolium castaneum GN=TcasGA2_TC015972 PE=4 SV=1	K11452 chromobox protein 4	1 IPR000195; Rab-GTPase-TBC domain	NA
		LY08689	LT03653	AQULA_010491-PA	maker-scaffold53-augustus-gene-0.488-mRNA-1	PPYR_10060-PA	ILUMI_12908-PA	TC002972	LOC108744272	AGLA017212	YQE_10314	OTAU007225	firefly-VS-All	0.04193	0.03991	999	0.0230311	0.206259	PREDICTED: protein ABHD16A [Agrilus planipennis]	ABHGA_RAT Protein ABHD16A OS=Rattus norvegicus GN=Abhd16a PE=2 SV=1	D6WGV7_TRICA Abhydrolase domain-containing protein 16A-like Protein OS=Tribolium castaneum GN=TcasGA2_TC002972 PE=4 SV=1	K06889	2 IPR029058; Alpha/Beta hydrolase fold IPR029059; Alpha/beta hydrolase fold-5	NA
		LY03845	LT16549	AQULA_006993-PA	maker-scaffold352-augustus-gene-0.450-mRNA-1	PPYR_09013-PA	ILUMI_00736-PA	TC034706	LOC108733017	AGLA016081	YQE_02770	OTAU006861	firefly-VS-All	0.03336	0.03112	999	0.0216535	0.200911	Regulator of chromosome condensation repeat containing protein [Oryctes borbonicus]	RCC2_DANRE Protein RCC2 homolog OS=Danio rerio GN=rcc2 PE=2 SV=1	A0A0T6AXU0_9SCAR Regulator of chromosome condensation repeat containing protein OS=Oryctes borbonicus GN=AMK59_7914 PE=4 SV=1	K10595 E3 ubiquitin-protein ligase HERC2 [EC:6.3.2.19]	2 IPR000408; Regulator of chromosome condensation, RCC1 IPR009091; Regulator of chromosome condensation 1/beta-lactamase-inhibitor protein II	NA
		LY12219	LT00942	AQULA_001411-PA	maker-scaffold240-augustus-gene-6.577-mRNA-1	PPYR_10849-PA	ILUMI_08159-PA	TC002447	LOC108735516	AGLA021000	YQE_02149	OTAU015861	firefly-VS-All	0.02919	0.02573	0.24638	0.000685951	0.0371237	PREDICTED: protein zer-1 homolog [Tribolium castaneum]_x0001_EEZ99690.1 Protein zer-1 homolog-like Protein [Tribolium castaneum]	ZER1_DROME Protein zer-1 homolog OS=Drosophila melanogaster GN=CG12084 PE=2 SV=2	D6WI51_TRICA Protein zer-1 homolog-like Protein OS=Tribolium castaneum GN=TcasGA2_TC002447 PE=4 SV=1	K10350 Zyg-11 protein homolog	3 IPR011989; Armadillo-like helical IPR016024; Armadillo-type fold IPR032675; Leucine-rich repeat domain, L domain-like	GO:0005488
		LY08123	LT10265	AQULA_010919-PA	augustus_masked-scaffold382-processed-gene-1.28-mRNA-1	PPYR_08288-PA	ILUMI_19713-PA	TC002097	LOC108735973	AGLA016641	YQE_09472	OTAU013568	firefly-VS-All	0.01971	0.01911	999	0.00784619	0.146102	Anaphase-promoting complex subunit 3 protein, partial [Oryctes borbonicus]	DNJC3_HUMAN DnaJ homolog subfamily C member 3 OS=Homo sapiens GN=DNAJC3 PE=1 SV=1	A0A0T6B490_9SCAR Anaphase-promoting complex subunit 3 protein (Fragment) OS=Oryctes borbonicus GN=AMK59_3432 PE=4 SV=1	K09523 DnaJ homolog subfamily C member 3	6 IPR001440; Tetratricopeptide repeat 1 IPR001623; DnaJ domain IPR011990; Tetratricopeptide-like helical domain IPR013026; Tetratricopeptide repeat-containing domain IPR013105; Tetratricopeptide repeat 2 IPR019734; Tetratricopeptide repeat	GO:0005515
		LY04476	LT01617	AQULA_005437-PA	augustus_masked-scaffold64-processed-gene-0.4-mRNA-1	PPYR_05240-PA	ILUMI_20378-PA	TC010850	LOC108737566	AGLA002156	YQE_09060	OTAU002849	firefly-VS-All	0.0178	0.01706	13.8899	0.0455981	0.264512	PREDICTED: myocyte-specific enhancer factor 2 isoform X3 [Anoplophora glabripennis]	MEF2_DROME Myocyte-specific enhancer factor 2 OS=Drosophila melanogaster GN=Mef2 PE=1 SV=3	D6W7M3_TRICA Myocyte-specific enhancer factor 2-like Protein OS=Tribolium castaneum GN=TcasGA2_TC010850 PE=4 SV=2	K09263 MADS-box transcription enhancer factor 2, invertebrate	2 IPR002100; Transcription factor, MADS-box IPR022102; Holliday junction regulator protein family C-terminal	GO:0003677 GO:0046983
		LY11819	LT06727	AQULA_014116-PA	genemark-scaffold486-processed-gene-0.270-mRNA-1	PPYR_11490-PA	ILUMI_24221-PA	TC012786	LOC108736211	AGLA001937	YQE_04339	OTAU012444	firefly-VS-All	0.03657	0.03412	0.21716	0.00601398	0.131241	PREDICTED: protein kintoun [Anoplophora glabripennis]	KTU_DROPE Protein kintoun OS=Drosophila persimilis GN=Nop17l PE=3 SV=1	N6TMA1_DENPD Uncharacterized protein (Fragment) OS=Dendroctonus ponderosae GN=D910_06414 PE=3 SV=1	NA	1 IPR012981; PIH1 family	NA
		LY08282	LT06219	AQULA_013164-PA	genemark-scaffold396-processed-gene-0.117-mRNA-1	PPYR_06069-PA	ILUMI_06785-PA	TC002076	LOC108736339	AGLA000081	YQE_01635	OTAU001206	firefly-VS-All	0.03424	0.03196	0.12887	0.0398509	0.246202	PREDICTED: KAT8 regulatory NSL complex subunit 1 [Anoplophora glabripennis]	KANL1_MOUSE KAT8 regulatory NSL complex subunit 1 OS=Mus musculus GN=Kansl1 PE=1 SV=1	A0A0T6AUQ3_9SCAR Uncharacterized protein OS=Oryctes borbonicus GN=AMK59_8041 PE=4 SV=1	NA	2 IPR026180; KAT8 regulatory NSL complex subunit 1 IPR029332; PEHE domain	GO:0000123
		LY04800	LT12289	AQULA_006402-PA	maker-scaffold38-augustus-gene-0.504-mRNA-1	PPYR_05775-PA	ILUMI_21568-PA	TC010870	LOC108733783	AGLA004515	YQE_02462	OTAU001453	firefly-VS-All	0.01651	0.01508	29.6373	0.013772	0.164352	PREDICTED: cullin-associated NEDD8-dissociated protein 1 isoform X2 [Agrilus planipennis]	CAND1_PONAB Cullin-associated NEDD8-dissociated protein 1 OS=Pongo abelii GN=CAND1 PE=2 SV=1	A0A139WP38_TRICA Cullin-associated NEDD8-dissociated protein 1-like Protein OS=Tribolium castaneum GN=TcasGA2_TC010870 PE=4 SV=1	NA	3 IPR011989; Armadillo-like helical IPR013932; TATA-binding protein interacting (TIP20) IPR016024; Armadillo-type fold	GO:0005488
		LY00316	LT12285	AQULA_006399-PA	maker-scaffold160-augustus-gene-0.219-mRNA-1	PPYR_10083-PA	ILUMI_23876-PA	TC013598	LOC108737293	AGLA013532	YQE_09199	OTAU001336	firefly-VS-All	0.02792	0.02714	0.09979	0.0303267	0.225451	PREDICTED: protein disulfide-isomerase A3 [Nicrophorus vespilloides]	PDIA3_CHICK Protein disulfide-isomerase A3 OS=Gallus gallus GN=PDIA3 PE=2 SV=1	D6W727_TRICA Protein disulfide-isomerase OS=Tribolium castaneum GN=TcasGA2_TC013598 PE=3 SV=1	K08056 protein disulfide isomerase family A, member 3 [EC:5.3.4.1]	5 IPR005788; Disulphide isomerase IPR005792; Protein disulphide isomerase IPR012336; Thioredoxin-like fold IPR013766; Thioredoxin domain IPR017937; Thioredoxin, conserved site	GO:0005783 GO:0016853 GO:0045454
		LY03998	LT00275	AQULA_011872-PA	snap_masked-scaffold456-processed-gene-0.393-mRNA-1	PPYR_09937-PA	ILUMI_01348-PA	TC002783	LOC108737313	AGLA007198	YQE_09824	OTAU004270	firefly-VS-All	0.01926	0.01749	0.08009	0.0240184	0.209007	PREDICTED: early growth response protein 1-A [Agrilus planipennis]	NA	A0A0T6BFA4_9SCAR Zinc finger protein OS=Oryctes borbonicus GN=AMK59_654 PE=4 SV=1	NA	3 IPR007087; Zinc finger, C2H2 IPR013087; Zinc finger C2H2-type/integrase DNA-binding domain IPR015880; Zinc finger, C2H2-like	GO:0003676 GO:0046872
		LY02541	LT02940	AQULA_000629-PA	maker-scaffold238-augustus-gene-6.346-mRNA-1	PPYR_11980-PA	ILUMI_26663-PA	TC034892	LOC108744311	AGLA005446	YQE_07619	OTAU014029	firefly-VS-All	0.00617	0.00628	999	0.0249337	0.209007	PREDICTED: protein O-GlcNAcase isoform X1 [Tribolium castaneum]_x0001_KYB25388.1 Bifunctional protein NCOAT-like protein [Tribolium castaneum]	OGA_MOUSE Protein O-GlcNAcase OS=Mus musculus GN=Mgea5 PE=1 SV=2	A0A139WBP9_TRICA Bifunctional protein NCOAT-like protein OS=Tribolium castaneum GN=TcasGA2_TC034892 PE=4 SV=1	K11449 jumonji domain-containing protein 1 [EC:1.14.11.-]	3 IPR011496; Beta-N-acetylglucosaminidase IPR016181; Acyl-CoA N-acyltransferase IPR017853; Glycoside hydrolase superfamily	NA
		LY01116	LT11233	AQULA_007437-PA	maker-scaffold491-augustus-gene-0.720-mRNA-1	PPYR_12070-PA	ILUMI_01079-PA	TC012166	LOC108734202	AGLA017231	YQE_07575	OTAU003108	firefly-VS-All	0.03378	0.031	999	0.039617	0.24588	PREDICTED: serine/threonine-protein kinase STK11 isoform X1 [Agrilus planipennis]	STK11_CHICK Serine/threonine-protein kinase STK11 OS=Gallus gallus GN=STK11 PE=2 SV=1	A0A0M4MF00_LEPDE LKB1 OS=Leptinotarsa decemlineata PE=2 SV=1	K07298 serine/threonine-protein kinase 11 [EC:2.7.11.9]	5 IPR000719; Protein kinase domain IPR002290; Serine/threonine/dual specificity protein kinase, catalytic domain IPR008271; Serine/threonine-protein kinase, active site IPR011009; Protein kinase-like domain IPR020636; Calcium/calmodulin-dependent/calcium-dependent protein kinase	GO:0004672 GO:0005524 GO:0006468
		LY06455	LT00745	AQULA_006309-PA	maker-scaffold465-augustus-gene-0.743-mRNA-1	PPYR_05455-PA	ILUMI_20479-PA	TC034531	LOC108743120	AGLA001139	YQE_09165	OTAU001432	firefly-VS-All	0.01007	0.00927	999	0.0439921	0.258788	PREDICTED: protein grainyhead isoform X1 [Dendroctonus ponderosae]	ELF1_DROME Protein grainyhead OS=Drosophila melanogaster GN=grh PE=2 SV=3	U4TX38_DENPD Uncharacterized protein (Fragment) OS=Dendroctonus ponderosae GN=D910_03592 PE=4 SV=1	K09275 transcription factor CP2 and related proteins	1 IPR007604; CP2 transcription factor	NA
		LY05743	LT13609	AQULA_013632-PA	maker-scaffold240-augustus-gene-4.379-mRNA-1	PPYR_10863-PA	ILUMI_08652-PA	TC032487	LOC108732462	AGLA015160	YQE_07909	OTAU003612	firefly-VS-All	0.03427	0.0324	999	0.00162742	0.0647618	PREDICTED: uncharacterized protein C18orf8 homolog [Tribolium castaneum]_x0001_KYB28599.1 Uncharacterized protein C18orf8 homolog-like Protein [Tribolium castaneum]	MIC1_MOUSE Uncharacterized protein C18orf8 homolog OS=Mus musculus GN=Mic1 PE=2 SV=1	A0A139WKS6_TRICA Uncharacterized protein C18orf8 homolog-like Protein OS=Tribolium castaneum GN=TcasGA2_TC032487 PE=4 SV=1	NA	1 IPR009755; Colon cancer-associated Mic1-like	NA
		LY15493	LT01021	AQULA_006407-PA	maker-scaffold32-augustus-gene-0.540-mRNA-1	PPYR_05493-PA	ILUMI_21591-PA	TC010881	LOC108734979	AGLA000347	YQE_09175	OTAU001418	firefly-VS-All	0.01968	0.01762	137.248	0.000464825	0.0331004	PREDICTED: TBC1 domain family member 22B isoform X1 [Agrilus planipennis]	TB22B_HUMAN TBC1 domain family member 22B OS=Homo sapiens GN=TBC1D22B PE=1 SV=3	D6W7S7_TRICA TBC1 domain family member 22B-like Protein OS=Tribolium castaneum GN=TcasGA2_TC010881 PE=4 SV=1	K13136 gem associated protein 8	1 IPR000195; Rab-GTPase-TBC domain	NA
		LY09271	LT03645	AQULA_004304-PA	maker-scaffold424-snap-gene-0.422-mRNA-1	PPYR_09759-PA	ILUMI_03587-PA	TC003915	LOC108740743	AGLA007746	YQE_07628	OTAU014084	firefly-VS-All	0.01848	0.01796	18.6377	0.0101056	0.15176	PREDICTED: tryptophan 5-hydroxylase 1 [Anoplophora glabripennis]	TPH1_CHICK Tryptophan 5-hydroxylase 1 OS=Gallus gallus GN=TPH1 PE=1 SV=1	D6WHK1_TRICA Protein henna-like Protein OS=Tribolium castaneum GN=TcasGA2_TC003915 PE=4 SV=1	K00502 tryptophan 5-monooxygenase [EC:1.14.16.4]	6 IPR001273; Aromatic amino acid hydroxylase IPR002912; ACT domain IPR005963; Tryptophan 5-monooxygenase IPR018301; Aromatic amino acid hydroxylase, iron/copper binding site IPR019773; Tyrosine 3-monooxygenase-like IPR019774; Aromatic amino acid hydroxylase, C-terminal	GO:0004497 GO:0004510 GO:0005506 GO:0008152 GO:0009072 GO:0016597 GO:0016714 GO:0042427 GO:0055114
		LY02404	LT09108	AQULA_005598-PA	maker-scaffold396-augustus-gene-0.437-mRNA-1	PPYR_12824-PA	ILUMI_10592-PA	TC000575	LOC108743084	AGLA005831	YQE_09714	OTAU008125	firefly-VS-All	0.02136	0.01651	0.0328	0.0203085	0.19215	PREDICTED: zinc finger protein 184-like [Agrilus planipennis]	PAOX_BOVIN Peroxisomal N(1)-acetyl-spermine/spermidine oxidase OS=Bos taurus GN=PAOX PE=1 SV=3	A0A0T6AYL9_9SCAR Zinc-finger associated domain containing protein OS=Oryctes borbonicus GN=AMK59_7519 PE=4 SV=1	K12259 spermine oxidase [EC:1.5.3.16]	6 IPR002937; Amine oxidase IPR007087; Zinc finger, C2H2 IPR012934; Zinc finger, AD-type IPR013087; Zinc finger C2H2-type/integrase DNA-binding domain IPR015880; Zinc finger, C2H2-like IPR023753; FAD/NAD(P)-binding domain	GO:0003676 GO:0005634 GO:0008270 GO:0016491 GO:0046872 GO:0055114
		LY04749	LT07739	AQULA_005450-PA	maker-scaffold68-augustus-gene-0.440-mRNA-1	PPYR_05569-PA	ILUMI_01784-PA	TC004584	LOC108743118	AGLA014972	YQE_10266	OTAU005403	firefly-VS-All	0.03708	0.03723	999	0.00856782	0.146102	PREDICTED: major facilitator superfamily domain-containing protein 12 isoform X1 [Tribolium castaneum]_x0001_EFA10999.1 Major facilitator superfamily domain-containing protein 12-like Protein [Tribolium castaneum]	MFS12_HUMAN Major facilitator superfamily domain-containing protein 12 OS=Homo sapiens GN=MFSD12 PE=1 SV=2	D6W847_TRICA Major facilitator superfamily domain-containing protein 12-like Protein OS=Tribolium castaneum GN=TcasGA2_TC004584 PE=4 SV=1	K03292 glycoside/pentoside/hexuronide:cation symporter, GPH family	1 IPR020846; Major facilitator superfamily domain	NA
		LY17364	LT00460	AQULA_000660-PA	augustus_masked-scaffold19-processed-gene-0.23-mRNA-1	PPYR_05446-PA	ILUMI_04730-PA	TC001889	LOC108740524	AGLA004580	YQE_06683	OTAU008911	firefly-VS-All	0.0179	0.01732	0.14058	0.0164013	0.176585	PREDICTED: neuroglian [Agrilus planipennis]_x0001_XP_018330370.1 PREDICTED: neuroglian [Agrilus planipennis]	NRG_DROME Neuroglian OS=Drosophila melanogaster GN=Nrg PE=1 SV=2	A0A1B6K0I8_9HEMI Uncharacterized protein OS=Homalodisca liturata GN=g.46502 PE=4 SV=1	K06756 neuronal cell adhesion molecule	7 IPR003598; Immunoglobulin subtype 2 IPR003599; Immunoglobulin subtype IPR003961; Fibronectin type III IPR007110; Immunoglobulin-like domain IPR013098; Immunoglobulin I-set IPR013783; Immunoglobulin-like fold IPR026966; Neurofascin/L1/NrCAM, C-terminal domain	GO:0005515
		LY12753	LT04786	AQULA_009178-PA	maker-scaffold499-augustus-gene-0.667-mRNA-1	PPYR_05068-PA	ILUMI_05300-PA	TC000749	LOC108743525	AGLA002967	YQE_01583	OTAU010843	firefly-VS-All	0.00599	0.00579	5.6665	2.7622e-05	0.00501506	PREDICTED: spectrin alpha chain isoform X3 [Agrilus planipennis]	SPTCA_DROME Spectrin alpha chain OS=Drosophila melanogaster GN=alpha-Spec PE=1 SV=2	D6W8J4_TRICA Alpha spectrin OS=Tribolium castaneum GN=TcasGA2_TC000749 PE=4 SV=1	K06114 spectrin alpha	8 IPR001452; SH3 domain IPR002017; Spectrin repeat IPR002048; EF-hand domain IPR011992; EF-hand domain pair IPR013315; Spectrin alpha chain, SH3 domain IPR014837; EF-hand, Ca insensitive IPR018159; Spectrin/alpha-actinin IPR018247; EF-Hand 1, calcium-binding site	GO:0005509 GO:0005515
		LY16396	LT03598	AQULA_003971-PA	maker-scaffold4-augustus-gene-3.660-mRNA-1	PPYR_09980-PA	ILUMI_11457-PA	TC003911	LOC108740740	AGLA007743	YQE_09875	OTAU003370	firefly-VS-All	0.01327	0.01305	784.863	0.0363784	0.241165	PREDICTED: type I inositol 3,4-bisphosphate 4-phosphatase isoform X2 [Anoplophora glabripennis]	INP4A_RAT Type I inositol 3,4-bisphosphate 4-phosphatase OS=Rattus norvegicus GN=Inpp4a PE=1 SV=1	A0A139WKC6_TRICA Uncharacterized protein OS=Tribolium castaneum GN=TcasGA2_TC003911 PE=4 SV=1	K01109 inositol polyphosphate-4-phosphatase [EC:3.1.3.66]	2 IPR001849; Pleckstrin homology domain IPR011993; PH domain-like	NA
		LY03996	LT00276	AQULA_012443-PA	maker-scaffold456-augustus-gene-1.500-mRNA-1	PPYR_10335-PA	ILUMI_26816-PA	TC003476	LOC108741562	AGLA012232	YQE_12320	OTAU004496	firefly-VS-All	0.02594	0.02472	0.36598	0.0475605	0.273827	Guanine nucleotide-binding protein-like 1 [Papilio xuthus]	GNL1_MOUSE Guanine nucleotide-binding protein-like 1 OS=Mus musculus GN=Gnl1 PE=1 SV=4	A0A194Q4E6_PAPXU Guanine nucleotide-binding protein-like 1 OS=Papilio xuthus GN=RR46_07007 PE=4 SV=1	K14539 large subunit GTPase 1 [EC:3.6.1.-]	2 IPR006073; GTP binding domain IPR027417; P-loop containing nucleoside triphosphate hydrolase	GO:0005525
		LY12751	LT04783	AQULA_009172-PA	maker-scaffold499-augustus-gene-0.665-mRNA-1	PPYR_05069-PA	ILUMI_05301-PA	TC001231	LOC108743476	AGLA007779	YQE_11207	OTAU011926	firefly-VS-All	0.03842	0.03701	999	0.0126705	0.163268	PREDICTED: probable nucleoporin Nup54 [Agrilus planipennis]_x0001_XP_018334559.1 PREDICTED: probable nucleoporin Nup54 [Agrilus planipennis]	NUP54_DROME Probable nucleoporin Nup54 OS=Drosophila melanogaster GN=Nup54 PE=2 SV=1	D6WAW7_TRICA Putative nucleoporin Nup54-like Protein OS=Tribolium castaneum GN=TcasGA2_TC001231 PE=4 SV=2	K14308 nuclear pore complex protein Nup54	3 IPR024864; Nucleoporin Nup54/Nup57/Nup44 IPR025574; Nucleoporin FG repeat IPR025712; Nucleoporin Nup54, alpha-helical domain	GO:0005643
		LY17898	LT05729	AQULA_004929-PA	maker-scaffold480-augustus-gene-0.730-mRNA-1	PPYR_10105-PA	ILUMI_07239-PA	TC003654	LOC108735554	AGLA004246	YQE_07629	OTAU008942	firefly-VS-All	0.01883	0.01851	999	0.0191101	0.187362	PREDICTED: serine/threonine-protein kinase SAPK7-like [Agrilus planipennis]	SBK1_MOUSE Serine/threonine-protein kinase SBK1 OS=Mus musculus GN=Sbk1 PE=2 SV=1	A0A0T6BGK7_9SCAR Protein kinase OS=Oryctes borbonicus GN=AMK59_671 PE=4 SV=1	K08858 SH3-binding domain kinase 1 [EC:2.7.11.1]	5 IPR000719; Protein kinase domain IPR002290; Serine/threonine/dual specificity protein kinase, catalytic domain IPR008271; Serine/threonine-protein kinase, active site IPR011009; Protein kinase-like domain IPR017441; Protein kinase, ATP binding site	GO:0004672 GO:0005524 GO:0006468
		LY10621	LT11832	AQULA_012403-PA	maker-scaffold355-snap-gene-1.405-mRNA-1	PPYR_10300-PA	ILUMI_03702-PA	TC005228	LOC108736025	AGLA001934	YQE_04176	OTAU013849	firefly-VS-All	0.00646	0.00619	0.02354	0.0224495	0.203854	PREDICTED: RNA polymerase-associated protein CTR9 homolog [Tribolium castaneum]_x0001_EEZ99122.1 RNA polymerase-associated protein CTR9 homolog-like Protein [Tribolium castaneum]	CTR9_XENLA RNA polymerase-associated protein CTR9 homolog OS=Xenopus laevis GN=ctr9 PE=2 SV=1	D6WC33_TRICA RNA polymerase-associated protein CTR9 homolog-like Protein OS=Tribolium castaneum GN=TcasGA2_TC005228 PE=4 SV=1	K15176 RNA polymerase-associated protein CTR9	5 IPR011990; Tetratricopeptide-like helical domain IPR013026; Tetratricopeptide repeat-containing domain IPR013105; Tetratricopeptide repeat 2 IPR019734; Tetratricopeptide repeat IPR031101; RNA polymerase-associated protein Ctr9	GO:0005515 GO:0006355 GO:0016570 GO:0016593
		LY17140	LT16491	AQULA_000873-PA	maker-scaffold499-snap-gene-0.697-mRNA-1	PPYR_05081-PA	ILUMI_00628-PA	TC004932	LOC108735719	AGLA001304	YQE_11027	OTAU010566	firefly-VS-All	0.02659	0.02469	0.41813	0.00895235	0.146102	hypothetical protein AMK59_5577 [Oryctes borbonicus]	PDCD4_CHICK Programmed cell death protein 4 OS=Gallus gallus GN=PDCD4 PE=2 SV=1	A0A0T6B278_9SCAR Uncharacterized protein OS=Oryctes borbonicus GN=AMK59_5577 PE=4 SV=1	K03260 translation initiation factor 4G	3 IPR003891; Initiation factor eIF-4 gamma, MA3 IPR016021; MIF4G-like domain IPR016024; Armadillo-type fold	GO:0005488
		LY01882	LT00314	AQULA_012611-PA	maker-scaffold240-augustus-gene-2.366-mRNA-1	PPYR_10068-PA	ILUMI_04749-PA	TC010343	LOC108737198	AGLA008592	YQE_09954	OTAU004483	firefly-VS-All	0.03515	0.03305	999	0.0384276	0.24588	PREDICTED: uncharacterized protein LOC659745 [Tribolium castaneum]_x0001_EFA01130.1 hypothetical protein TcasGA2_TC010343 [Tribolium castaneum]	BTBD8_HUMAN BTB/POZ domain-containing protein 8 OS=Homo sapiens GN=BTBD8 PE=2 SV=2	D6WGC3_TRICA Uncharacterized protein OS=Tribolium castaneum GN=TcasGA2_TC010343 PE=4 SV=1	K10480 BTB/POZ domain-containing protein 8	2 IPR000210; BTB/POZ domain IPR011333; SKP1/BTB/POZ domain	GO:0005515
		LY04344	LT10572	AQULA_004404-PA	maker-scaffold372-augustus-gene-3.464-mRNA-1	PPYR_12841-PA	ILUMI_04082-PA	TC006217	LOC108735693	AGLA001240	YQE_12014	OTAU001947	firefly-VS-All	0.01703	0.01332	591.303	0.00595252	0.131241	PREDICTED: WD repeat domain phosphoinositide-interacting protein 2-like isoform X1 [Agrilus planipennis]	WIPI2_CHICK WD repeat domain phosphoinositide-interacting protein 2 OS=Gallus gallus GN=WIPI2 PE=2 SV=1	D6WVG2_TRICA WD repeat domain phosphoinositide-interacting protein 2-like Protein OS=Tribolium castaneum GN=TcasGA2_TC006217 PE=4 SV=1	K03130 transcription initiation factor TFIID subunit 5	4 IPR001680; WD40 repeat IPR015943; WD40/YVTN repeat-like-containing domain IPR017986; WD40-repeat-containing domain IPR032911; WD repeat domain phosphoinositide-interacting protein 2	GO:0000045 GO:0000407 GO:0005515 GO:0006914 GO:0032266 GO:0080025
		LY05447	LT05765	AQULA_005941-PA	augustus_masked-scaffold366-processed-gene-2.25-mRNA-1	PPYR_10282-PA	ILUMI_22926-PA	TC005675	LOC108733756	AGLA009150	YQE_04228	OTAU002423	firefly-VS-All	0.01345	0.01239	0.05287	0.0356698	0.241165	PREDICTED: protein phosphatase 1 regulatory subunit 16A [Tribolium castaneum]_x0001_XP_015838089.1 PREDICTED: protein phosphatase 1 regulatory subunit 16A [Tribolium castaneum]_x0001_EFA08079.1 Protein phosphatase 1 regulatory inhibitor subunit 16B-like Protein [Tribolium castaneum]	PP16B_BOVIN Protein phosphatase 1 regulatory inhibitor subunit 16B OS=Bos taurus GN=PPP1R16B PE=1 SV=1	D6WWX7_TRICA Protein phosphatase 1 regulatory inhibitor subunit 16B-like Protein OS=Tribolium castaneum GN=TcasGA2_TC005675 PE=4 SV=1	K12329 protein phosphatase 1 regulatory subunit 12B	2 IPR002110; Ankyrin repeat IPR020683; Ankyrin repeat-containing domain	GO:0005515
		LY01138	LT06710	AQULA_009462-PA	augustus_masked-scaffold362-processed-gene-1.22-mRNA-1	PPYR_13885-PA	ILUMI_10285-PA	TC012433	LOC108739970	AGLA015002	YQE_08502	OTAU014238	firefly-VS-All	0.01713	0.01744	765.244	0.00281411	0.086534	PREDICTED: phosphoinositide 3-kinase regulatory subunit 4 [Agrilus planipennis]	PI3R4_HUMAN Phosphoinositide 3-kinase regulatory subunit 4 OS=Homo sapiens GN=PIK3R4 PE=1 SV=3	D6X2A3_TRICA Phosphoinositide 3-kinase regulatory subunit 4-like Protein OS=Tribolium castaneum GN=TcasGA2_TC012433 PE=4 SV=2	K08333 phosphoinositide-3-kinase, regulatory subunit 4, p150 [EC:2.7.11.1]	11 IPR000719; Protein kinase domain IPR001680; WD40 repeat IPR002290; Serine/threonine/dual specificity protein kinase, catalytic domain IPR008271; Serine/threonine-protein kinase, active site IPR011009; Protein kinase-like domain IPR011989; Armadillo-like helical IPR015943; WD40/YVTN repeat-like-containing domain IPR016024; Armadillo-type fold IPR017986; WD40-repeat-containing domain IPR019775; …	GO:0004672 GO:0005488 GO:0005515 GO:0005524 GO:0006468
		LY03169	LT06414	AQULA_004856-PA	augustus_masked-scaffold122-processed-gene-0.38-mRNA-1	PPYR_13826-PA	ILUMI_04956-PA	TC006714	LOC108736154	AGLA005041	YQE_06568	OTAU001580	firefly-VS-All	0.01959	0.01822	0.16381	0.00271936	0.085565	PREDICTED: PAB-dependent poly(A)-specific ribonuclease subunit PAN2 isoform X1 [Nicrophorus vespilloides]	PAN2_DROME PAN2-PAN3 deadenylation complex catalytic subunit PAN2 OS=Drosophila melanogaster GN=PAN2 PE=1 SV=1	A0A0T6BF74_9SCAR Peptidase OS=Oryctes borbonicus GN=AMK59_1741 PE=4 SV=1	K12571 PAB-dependent poly(A)-specific ribonuclease subunit 2 [EC:3.1.13.4]	7 IPR012337; Ribonuclease H-like domain IPR013520; Exonuclease, RNase T/DNA polymerase III IPR015943; WD40/YVTN repeat-like-containing domain IPR017986; WD40-repeat-containing domain IPR028881; PAN2 domain IPR028889; Ubiquitin specific protease domain IPR030843; PAB-dependent poly(A)-specific ribonuclease subunit PAN2	GO:0000289 GO:0003676 GO:0004535 GO:0005515 GO:0006397 GO:0031251
		LY01022	LT06078	AQULA_003324-PA	maker-scaffold347-augustus-gene-0.378-mRNA-1	PPYR_11754-PA	ILUMI_24946-PA	TC030743	LOC108739885	AGLA018016	YQE_08478	OTAU007908	firefly-VS-All	0.05065	0.04767	999	0.0378484	0.245019	PREDICTED: RNA polymerase I-specific transcription initiation factor RRN3 [Agrilus planipennis]	RRN3_HUMAN RNA polymerase I-specific transcription initiation factor RRN3 OS=Homo sapiens GN=RRN3 PE=1 SV=1	D6X392_TRICA RNA polymerase I-specific transcription initiation factor RRN3-like Protein OS=Tribolium castaneum GN=TcasGA2_TC030743 PE=4 SV=2	K15216 RNA polymerase I-specific transcription initiation factor RRN3	1 IPR007991; RNA polymerase I specific transcription initiation factor RRN3	NA
		LY04821	LT14069	AQULA_010710-PA	maker-scaffold38-augustus-gene-0.489-mRNA-1	PPYR_10080-PA	ILUMI_21197-PA	TC005186	LOC108737555	AGLA004535	YQE_09299	OTAU004322	firefly-VS-All	0.02555	0.02483	0.05622	0.0480958	0.274572	PREDICTED: filamin-A isoform X2 [Tribolium castaneum]_x0001_EFA11221.2 Filamin-A-like Protein [Tribolium castaneum]	FLNA_DROME Filamin-A OS=Drosophila melanogaster GN=cher PE=1 SV=2	D6W7G0_TRICA Filamin-A-like Protein OS=Tribolium castaneum GN=TcasGA2_TC005186 PE=4 SV=2	K04437 filamin	7 IPR001298; Filamin/ABP280 repeat IPR001589; Actinin-type actin-binding domain, conserved site IPR001715; Calponin homology domain IPR013783; Immunoglobulin-like fold IPR014756; Immunoglobulin E-set IPR017868; Filamin/ABP280 repeat-like IPR028559; Filamin A	GO:0005515 GO:0051015
		LY07264	LT05872	AQULA_010228-PA	maker-scaffold44-snap-gene-0.573-mRNA-1	PPYR_00184-PA	ILUMI_10889-PA	TC009450	LOC108733208	AGLA019315	YQE_05725	OTAU006379	firefly-VS-All	0.01089	0.01032	999	0.00302302	0.0870245	PREDICTED: far upstream element-binding protein 1 isoform X2 [Tribolium castaneum]_x0001_EFA06543.2 Far upstream element-binding protein 1-like Protein [Tribolium castaneum]	FUBP1_HUMAN Far upstream element-binding protein 1 OS=Homo sapiens GN=FUBP1 PE=1 SV=3	D6WRB8_TRICA Far upstream element-binding protein 1-like Protein OS=Tribolium castaneum GN=TcasGA2_TC009450 PE=4 SV=2	K13210 far upstream element-binding protein	3 IPR004087; K Homology domain IPR004088; K Homology domain, type 1 IPR015096; Domain of unknown function DUF1897	GO:0003676 GO:0003723
		LY01114	LT11235	AQULA_007428-PA	genemark-scaffold347-processed-gene-0.129-mRNA-1	PPYR_11775-PA	ILUMI_01074-PA	TC012068	LOC108733570	AGLA017197	YQE_10070	OTAU002114	firefly-VS-All	0.02876	0.02704	0.19416	0.00479922	0.115953	PREDICTED: sorting nexin-30-like [Anoplophora glabripennis]	SNX30_HUMAN Sorting nexin-30 OS=Homo sapiens GN=SNX30 PE=1 SV=1	D6X250_TRICA Sorting nexin-30-like Protein OS=Tribolium castaneum GN=TcasGA2_TC012068 PE=4 SV=2	NA	3 IPR001683; Phox homologous domain IPR015404; Sorting nexin Vps5-like, C-terminal IPR027267; Arfaptin homology (AH) domain/BAR domain	GO:0035091
		LY02642	LT07457	AQULA_013663-PA	maker-scaffold384-augustus-gene-1.416-mRNA-1	PPYR_06613-PA	ILUMI_08379-PA	TC012671	LOC108741732	AGLA019247	YQE_02891	OTAU000519	firefly-VS-All	0.01537	0.01447	0.16562	0.0336959	0.23622	PREDICTED: calcium-transporting ATPase sarcoplasmic/endoplasmic reticulum type isoform X1 [Cephus cinctus]	ATC1_ANOGA Calcium-transporting ATPase sarcoplasmic/endoplasmic reticulum type OS=Anopheles gambiae GN=Ca-P60A PE=3 SV=5	A0A195CU94_9HYME Calcium-transporting ATPase OS=Cyphomyrmex costatus GN=ALC62_05405 PE=3 SV=1	K05853 Ca2+ transporting ATPase, sarcoplasmic/endoplasmic reticulum [EC:3.6.3.8]	8 IPR001757; P-type ATPase IPR005782; P-type ATPase, subfamily IIA, SERCA-type IPR006068; Cation-transporting P-type ATPase, C-terminal IPR008250; P-type ATPase, A domain IPR018303; P-type ATPase, phosphorylation site IPR023214; HAD-like domain IPR023298; P-type ATPase, transmembrane domain IPR023299; P-type ATPase, cytoplasmic domain N	GO:0000166 GO:0005388 GO:0006816 GO:0016021 GO:0046872
		LY05236	LT01920	AQULA_005678-PA	snap_masked-scaffold496-processed-gene-0.477-mRNA-1	PPYR_14815-PA	ILUMI_07576-PA	TC002836	LOC108732737	AGLA003366	YQE_05160	OTAU005964	firefly-VS-All	0.03133	0.02996	743.495	0.0140796	0.165649	PREDICTED: golgin subfamily A member 6-like protein 22 [Anoplophora glabripennis]	PRAX_MOUSE Periaxin OS=Mus musculus GN=Prx PE=1 SV=1	U4UJS0_DENPD Uncharacterized protein OS=Dendroctonus ponderosae GN=D910_07775 PE=4 SV=1	NA	1 IPR032134; Protein of unknown function DUF4816	NA
		LY12536	LT05031	AQULA_001728-PA	maker-scaffold395-augustus-gene-0.479-mRNA-1	PPYR_03604-PA	ILUMI_06305-PA	TC015014	LOC108737951	AGLA019383	YQE_10839	OTAU008173	firefly-VS-All	0.00287	0.00263	0.01468	0.00344868	0.0897319	clathrin heavy chain [Diabrotica virgifera virgifera]	CLH_DROME Clathrin heavy chain OS=Drosophila melanogaster GN=Chc PE=1 SV=1	V5GGT5_ANOGL Clathrin heavy chain OS=Anoplophora glabripennis GN=CLH PE=3 SV=1	K04646 clathrin heavy chain	8 IPR000547; Clathrin, heavy chain/VPS, 7-fold repeat IPR001473; Clathrin, heavy chain, propeller, N-terminal IPR011990; Tetratricopeptide-like helical domain IPR015348; Clathrin, heavy chain, linker, core motif IPR016024; Armadillo-type fold IPR016025; Clathrin, heavy chain, linker/propeller domain IPR016341; Clathrin, heavy chain IPR022365; Clathrin, heavy chain, propeller repeat	GO:0005198 GO:0005488 GO:0005515 GO:0006886 GO:0016192 GO:0030130 GO:0030132
		LY11891	LT09043	AQULA_011563-PA	maker-scaffold422-augustus-gene-0.343-mRNA-1	PPYR_01036-PA	ILUMI_10238-PA	TC016368	LOC108733152	AGLA016154	YQE_10617	OTAU015650	firefly-VS-All	0.01652	0.01487	0.20328	0.0327608	0.231015	spatzle 6 precursor [Tribolium castaneum]_x0001_EFA07582.2 invected [Tribolium castaneum]	NA	D6WPA0_TRICA Invected OS=Tribolium castaneum GN=TcasGA2_TC016368 PE=4 SV=2	NA	1 IPR029034; Cystine-knot cytokine	NA
		LY03858	LT13384	AQULA_006995-PA	maker-scaffold352-augustus-gene-0.462-mRNA-1	PPYR_08682-PA	ILUMI_12516-PA	TC013451	LOC108737419	AGLA006382	YQE_08999	OTAU011037	firefly-VS-All	0.03671	0.0344	426.722	0.0400958	0.246589	PREDICTED: ribosome biogenesis protein WDR12 homolog [Anoplophora glabripennis]	WDR12_DROAN Ribosome biogenesis protein WDR12 homolog OS=Drosophila ananassae GN=GF14067 PE=3 SV=1	D6WLF3_TRICA Ribosome biogenesis protein WDR12 homolog OS=Tribolium castaneum GN=TcasGA2_TC013451 PE=3 SV=1	K14863 ribosome biogenesis protein YTM1	7 IPR001680; WD40 repeat IPR012972; NLE IPR015943; WD40/YVTN repeat-like-containing domain IPR017986; WD40-repeat-containing domain IPR019775; WD40 repeat, conserved site IPR020472; G-protein beta WD-40 repeat IPR028599; WD repeat WDR12/Ytm1	GO:0005515 GO:0042254
		LY13200	LT03135	AQULA_002523-PA	maker-scaffold367-snap-gene-3.740-mRNA-1	PPYR_00467-PA	ILUMI_09018-PA	TC030740	LOC108742579	AGLA018362	YQE_05292	OTAU005668	firefly-VS-All	0.03572	0.03467	999	0.0107968	0.154611	PREDICTED: translation initiation factor IF-2, mitochondrial [Tribolium castaneum]	IF2M_MOUSE Translation initiation factor IF-2, mitochondrial OS=Mus musculus GN=Mtif2 PE=1 SV=2	D6WQE9_TRICA Translation initiation factor IF-2, mitochondrial-like Protein OS=Tribolium castaneum GN=TcasGA2_TC030740 PE=3 SV=2	K02519 translation initiation factor IF-2	5 IPR000795; Transcription factor, GTP-binding domain IPR005225; Small GTP-binding protein domain IPR009000; Translation protein, beta-barrel domain IPR023115; Translation initiation factor IF- 2, domain 3 IPR027417; P-loop containing nucleoside triphosphate hydrolase	GO:0003924 GO:0005525
		LY08081	LT02015	AQULA_001503-PA	maker-scaffold376-snap-gene-1.425-mRNA-1	PPYR_02661-PA	ILUMI_24476-PA	TC033570	LOC108742560	AGLA001711	YQE_13015	OTAU013646	firefly-VS-All	0.03207	0.03026	0.12401	0.0435692	0.258549	PREDICTED: zinc finger FYVE domain-containing protein 26 homolog [Anoplophora glabripennis]	ZFY26_DROME Zinc finger FYVE domain-containing protein 26 homolog OS=Drosophila melanogaster GN=CG5270 PE=1 SV=3	A0A139WFA3_TRICA Uncharacterized protein OS=Tribolium castaneum GN=TcasGA2_TC033570 PE=4 SV=1	K12478 early endosome antigen 1	4 IPR000306; FYVE zinc finger IPR011011; Zinc finger, FYVE/PHD-type IPR013083; Zinc finger, RING/FYVE/PHD-type IPR017455; Zinc finger, FYVE-related	GO:0046872
		LY10354	LT02393	AQULA_010278-PA	maker-scaffold80-augustus-gene-0.442-mRNA-1	PPYR_07242-PA	ILUMI_00532-PA	TC007191	LOC108742357	AGLA014411	YQE_02301	OTAU004585	firefly-VS-All	0.03815	0.03498	0.23854	0.0111814	0.157588	PREDICTED: T-complex protein 11-like protein 1 [Agrilus planipennis]	T11L1_HUMAN T-complex protein 11-like protein 1 OS=Homo sapiens GN=TCP11L1 PE=1 SV=1	V5IA69_ANOGL T-complex protein-like protein OS=Anoplophora glabripennis GN=T11L1 PE=4 SV=1	NA	1 IPR008862; T-complex 11	NA
		LY15282	LT02772	AQULA_003116-PA	maker-scaffold236-augustus-gene-4.373-mRNA-1	PPYR_09514-PA	ILUMI_12935-PA	TC033275	LOC108732955	AGLA004358	YQE_11363	OTAU000324	firefly-VS-All	0.01973	0.01801	0.04851	0.0457472	0.264512	PREDICTED: decaprenyl-diphosphate synthase subunit 2 isoform X1 [Agrilus planipennis]	DLP1_HUMAN Decaprenyl-diphosphate synthase subunit 2 OS=Homo sapiens GN=PDSS2 PE=1 SV=2	N6SVZ1_DENPD Uncharacterized protein (Fragment) OS=Dendroctonus ponderosae GN=D910_04150 PE=3 SV=1	K12505 decaprenyl-diphosphate synthase subunit 2 [EC:2.5.1.91]	3 IPR000092; Polyprenyl synthetase IPR008949; Isoprenoid synthase domain IPR017446; Polyprenyl synthetase-related	GO:0008299
		LY03655	LT10760	AQULA_012372-PA	maker-scaffold98-snap-gene-0.424-mRNA-1	PPYR_13285-PA	ILUMI_26882-PA	TC005482	LOC108736140	AGLA010261	YQE_12737	OTAU012926	firefly-VS-All	0.00777	0.00511	999	0.000326665	0.0274487	PREDICTED: forkhead box protein K1 [Tribolium castaneum]_x0001_EFA07907.1 Forkhead box protein K1-like Protein [Tribolium castaneum]	FOXK2_XENLA Forkhead box protein K2 OS=Xenopus laevis GN=foxk2 PE=2 SV=2	D6WY20_TRICA Forkhead box protein K1-like Protein OS=Tribolium castaneum GN=TcasGA2_TC005482 PE=4 SV=1	K09404 forkhead box protein K	6 IPR000253; Forkhead-associated (FHA) domain IPR001766; Fork head domain IPR008984; SMAD/FHA domain IPR011991; Winged helix-turn-helix DNA-binding domain IPR018122; Fork head domain conserved site1 IPR030456; Fork head domain conserved site 2	GO:0003700 GO:0005515 GO:0006355 GO:0043565
		LY13519	LT08752	AQULA_003860-PA	maker-scaffold346-augustus-gene-4.869-mRNA-1	PPYR_02615-PA	ILUMI_25642-PA	TC002425	LOC108734069	AGLA006790	YQE_10890	OTAU004000	firefly-VS-All	0.021	0.01939	137.145	0.0198895	0.19215	PREDICTED: tumor susceptibility gene 101 protein isoform X2 [Agrilus planipennis]	TS101_MOUSE Tumor susceptibility gene 101 protein OS=Mus musculus GN=Tsg101 PE=1 SV=2	V5IA93_ANOGL Tumor susceptibility protein OS=Anoplophora glabripennis GN=TS101 PE=4 SV=1	K12183 ESCRT-I complex subunit TSG101	3 IPR008883; Ubiquitin E2 variant, N-terminal IPR016135; Ubiquitin-conjugating enzyme/RWD-like IPR017916; Steadiness box (SB) domain	GO:0006464 GO:0015031
		LY13057	LT01261	AQULA_008915-PA	maker-scaffold242-snap-gene-2.501-mRNA-1	PPYR_08531-PA	ILUMI_24147-PA	TC013346	LOC108732938	AGLA008855	YQE_03218	OTAU002609	firefly-VS-All	0.00377	0.00322	0.01694	0.00297458	0.0870245	PREDICTED: myosin-VIIa [Anoplophora glabripennis]	MYO7A_AEDAE Myosin-VIIa OS=Aedes aegypti GN=ck PE=3 SV=1	D6WM41_TRICA Myosin-VIIa-like Protein OS=Tribolium castaneum GN=TcasGA2_TC013346 PE=4 SV=1	K10359 myosin VII	11 IPR000048; IQ motif, EF-hand binding site IPR000299; FERM domain IPR000857; MyTH4 domain IPR001452; SH3 domain IPR001609; Myosin head, motor domain IPR011993; PH domain-like IPR014352; FERM/acyl-CoA-binding protein, 3-helical bundle IPR019748; FERM central domain IPR019749; Band 4.1 domain IPR027417; P-loop containing nucleoside triphosphate hydrolase IPR029071; Ubiquitin-related domain	GO:0003774 GO:0005515 GO:0005524 GO:0005856 GO:0016459
		LY15140	LT06684	AQULA_009243-PA	maker-scaffold405-snap-gene-2.702-mRNA-1	PPYR_08963-PA	ILUMI_24454-PA	TC010455	LOC108740705	AGLA006408	YQE_02083	OTAU000052	firefly-VS-All	0.01839	0.01563	0.05383	0.00558349	0.129714	PREDICTED: probable ubiquitin carboxyl-terminal hydrolase FAF-X isoform X1 [Anoplophora glabripennis]_x0001_XP_018561342.1 PREDICTED: probable ubiquitin carboxyl-terminal hydrolase FAF-X isoform X1 [Anoplophora glabripennis]	USP9X_HUMAN Probable ubiquitin carboxyl-terminal hydrolase FAF-X OS=Homo sapiens GN=USP9X PE=1 SV=3	D6WKR1_TRICA Putative ubiquitin carboxyl-terminal hydrolase FAF-like Protein OS=Tribolium castaneum GN=TcasGA2_TC010455 PE=3 SV=2	K11840 ubiquitin carboxyl-terminal hydrolase 9/24 [EC:3.1.2.15]	3 IPR001394; Peptidase C19, ubiquitin carboxyl-terminal hydrolase IPR018200; Ubiquitin specific protease, conserved site IPR028889; Ubiquitin specific protease domain	GO:0006511 GO:0016579 GO:0036459
		LY18684	LT05041	AQULA_007954-PA	maker-scaffold449-augustus-gene-1.682-mRNA-1	PPYR_03125-PA	ILUMI_00391-PA	TC015184	LOC108743321	AGLA015576	YQE_10836	OTAU007490	firefly-VS-All	0.0376	0.03635	839.33	0.0365874	0.241165	HLH domain-containing protein [Oryctes borbonicus]	MINY3_DROME Ubiquitin carboxyl-terminal hydrolase MINDY-3 homolog OS=Drosophila melanogaster GN=mindy3 PE=1 SV=1	A0A0T6BGQ4_9SCAR HLH domain-containing protein OS=Oryctes borbonicus GN=AMK59_1479 PE=4 SV=1	NA	3 IPR002048; EF-hand domain IPR011992; EF-hand domain pair IPR025257; Domain of unknown function DUF4205	GO:0005509
		LY05130	LT12651	AQULA_012926-PA	maker-scaffold405-snap-gene-2.734-mRNA-1	PPYR_08983-PA	ILUMI_13961-PA	TC013052	LOC108744283	AGLA011723	YQE_07227	OTAU006865	firefly-VS-All	0.01716	0.01548	170.688	0.000267666	0.0241435	PREDICTED: importin-5 [Tribolium castaneum]_x0001_EFA03140.1 Importin-5-like Protein [Tribolium castaneum]	IPO5_MOUSE Importin-5 OS=Mus musculus GN=Ipo5 PE=1 SV=3	D6WJC0_TRICA Importin-5-like Protein OS=Tribolium castaneum GN=TcasGA2_TC013052 PE=4 SV=1	K14293 importin subunit beta-1	2 IPR011989; Armadillo-like helical IPR016024; Armadillo-type fold	GO:0005488
		LY13899	LT03387	AQULA_009214-PA	maker-scaffold451-augustus-gene-1.467-mRNA-1	PPYR_06399-PA	ILUMI_27486-PA	TC004559	LOC108742973	AGLA000161	YQE_08100	OTAU000808	firefly-VS-All	0.01174	0.0105	0.13455	0.0166282	0.17705	PREDICTED: uridine phosphorylase 1 isoform X1 [Tribolium castaneum]_x0001_EEZ98936.1 Uridine phosphorylase 1-like Protein [Tribolium castaneum]	UPP1_HUMAN Uridine phosphorylase 1 OS=Homo sapiens GN=UPP1 PE=1 SV=1	D6WB44_TRICA Uridine phosphorylase 1-like Protein OS=Tribolium castaneum GN=TcasGA2_TC004559 PE=4 SV=1	K00757 uridine phosphorylase [EC:2.4.2.3]	3 IPR000845; Nucleoside phosphorylase domain IPR010059; Uridine phosphorylase, eukaryotic IPR018017; Nucleoside phosphorylase	GO:0003824 GO:0004850 GO:0005737 GO:0009116 GO:0009166
		LY07267	LT04230	AQULA_010446-PA	augustus_masked-scaffold422-processed-gene-1.19-mRNA-1	PPYR_02231-PA	ILUMI_00856-PA	TC010123	LOC108742995	AGLA010356	YQE_01563	OTAU002992	firefly-VS-All	0.01486	0.01192	0.10291	0.00565641	0.129714	PREDICTED: unc-112-related protein isoform X1 [Tribolium castaneum]_x0001_EFA07132.1 Unc-112-related protein-like Protein [Tribolium castaneum]	UN112_DROME Unc-112-related protein OS=Drosophila melanogaster GN=Fit1 PE=1 SV=1	D6WSN4_TRICA Unc-112-related protein-like Protein OS=Tribolium castaneum GN=TcasGA2_TC010123 PE=4 SV=1	K06271 talin	5 IPR001849; Pleckstrin homology domain IPR011993; PH domain-like IPR014352; FERM/acyl-CoA-binding protein, 3-helical bundle IPR019748; FERM central domain IPR019749; Band 4.1 domain	NA
		LY12019	LT02821	AQULA_011037-PA	maker-scaffold354-augustus-gene-4.463-mRNA-1	PPYR_09481-PA	ILUMI_01274-PA	TC014794	LOC108738141	AGLA012790	YQE_03602	OTAU000148	firefly-VS-All	0.01898	0.01731	813.161	9.5146e-05	0.0107277	PREDICTED: probable phosphorylase b kinase regulatory subunit beta isoform X1 [Agrilus planipennis]	KPBB_DROME Probable phosphorylase b kinase regulatory subunit beta OS=Drosophila melanogaster GN=CG8475 PE=2 SV=2	D6WJS2_TRICA Putative phosphorylase b kinase regulatory subunit beta-like Protein OS=Tribolium castaneum GN=TcasGA2_TC014794 PE=4 SV=2	K07190 phosphorylase kinase alpha/beta subunit	3 IPR008734; Phosphorylase kinase alpha/beta subunit IPR008928; Six-hairpin glycosidase-like IPR011613; Glycoside hydrolase family 15/Phosphorylase b kinase regulatory chain family	GO:0003824 GO:0005516 GO:0005977
		LY11915	LT03113	AQULA_005704-PA	maker-scaffold367-augustus-gene-3.679-mRNA-1	PPYR_00446-PA	ILUMI_26842-PA	TC009712	LOC108739157	AGLA004071	YQE_05251	OTAU010313	firefly-VS-All	0.01454	0.01446	292.426	0.0175207	0.178237	PREDICTED: peptidyl-prolyl cis-trans isomerase CWC27 homolog [Tribolium castaneum]_x0001_EFA06776.1 Peptidyl-prolyl cis-trans isomerase CWC27 homolog-like Protein [Tribolium castaneum]	CWC27_HUMAN Peptidyl-prolyl cis-trans isomerase CWC27 homolog OS=Homo sapiens GN=CWC27 PE=1 SV=1	D6WU75_TRICA Peptidyl-prolyl cis-trans isomerase CWC27 homolog-like Protein OS=Tribolium castaneum GN=TcasGA2_TC009712 PE=4 SV=1	K12737 peptidyl-prolyl cis-trans isomerase SDCCAG10 [EC:5.2.1.8]	4 IPR002130; Cyclophilin-type peptidyl-prolyl cis-trans isomerase domain IPR020892; Cyclophilin-type peptidyl-prolyl cis-trans isomerase, conserved site IPR024936; Cyclophilin-type peptidyl-prolyl cis-trans isomerase IPR029000; Cyclophilin-like domain	GO:0000413 GO:0003755 GO:0006457
		LY16285	LT10055	AQULA_012306-PA	maker-scaffold19-augustus-gene-0.522-mRNA-1	PPYR_05441-PA	ILUMI_04736-PA	TC001887	LOC108737325	AGLA015675	YQE_09152	OTAU001414	firefly-VS-All	0.01622	0.01504	0.05249	0.0120042	0.160809	PREDICTED: voltage-dependent calcium channel subunit alpha-2/delta-3 isoform X2 [Nicrophorus vespilloides]	CA2D3_RAT Voltage-dependent calcium channel subunit alpha-2/delta-3 OS=Rattus norvegicus GN=Cacna2d3 PE=1 SV=1	D7EJQ5_TRICA Voltage-dependent calcium channel subunit alpha-2/delta-3-like Protein OS=Tribolium castaneum GN=TcasGA2_TC001887 PE=4 SV=2	K05316 voltage-dependent calcium channel alpha-2/delta, invertebrate	4 IPR002035; von Willebrand factor, type A IPR004010; Cache domain IPR013608; VWA N-terminal IPR013680; Voltage-dependent calcium channel, alpha-2/delta subunit, conserved region	NA
		LY17601	LT10357	AQULA_007896-PA	maker-scaffold394-augustus-gene-1.457-mRNA-1	PPYR_05537-PA	ILUMI_09146-PA	TC004111	LOC108740521	AGLA002188	YQE_06650	OTAU005401	firefly-VS-All	0.02228	0.02157	0.10666	0.0360507	0.241165	PREDICTED: putative DNA helicase Ino80 [Agrilus planipennis]	INO80_DROME Putative DNA helicase Ino80 OS=Drosophila melanogaster GN=Ino80 PE=1 SV=2	D6W6S5_TRICA Putative DNA helicase Ino80-like Protein OS=Tribolium castaneum GN=TcasGA2_TC004111 PE=4 SV=2	K11665 DNA helicase INO80 [EC:3.6.4.12]	6 IPR000330; SNF2-related, N-terminal domain IPR001650; Helicase, C-terminal IPR014001; Helicase superfamily 1/2, ATP-binding domain IPR020838; DBINO domain IPR027417; P-loop containing nucleoside triphosphate hydrolase IPR031047; DNA helicase Ino80	GO:0003677 GO:0005524 GO:0005634 GO:0006281 GO:0006338 GO:0006351 GO:0016887 GO:0031011
		LY11155	LT04293	AQULA_001858-PA	maker-scaffold382-augustus-gene-1.420-mRNA-1	PPYR_08391-PA	ILUMI_11768-PA	TC014393	LOC108740823	AGLA010799	YQE_06169	OTAU002644	firefly-VS-All	0.04307	0.04052	999	0.0256431	0.209007	PREDICTED: major facilitator superfamily domain-containing protein 1 isoform X1 [Tribolium castaneum]_x0001_KYB27225.1 Major facilitator superfamily domain-containing protein 1-like Protein [Tribolium castaneum]	MFSD1_MOUSE Major facilitator superfamily domain-containing protein 1 OS=Mus musculus GN=Mfsd1 PE=1 SV=1	A0A139WH97_TRICA Major facilitator superfamily domain-containing protein 1-like Protein OS=Tribolium castaneum GN=TcasGA2_TC014393 PE=4 SV=1	NA	2 IPR011701; Major facilitator superfamily IPR020846; Major facilitator superfamily domain	GO:0016021 GO:0055085
		LY13067	LT01250	AQULA_008906-PA	maker-scaffold242-snap-gene-2.508-mRNA-1	PPYR_08518-PA	ILUMI_05203-PA	TC010914	LOC108732927	AGLA010553	YQE_06219	OTAU005455	firefly-VS-All	0.0115	0.01036	0.03787	0.0249864	0.209007	PREDICTED: serine/threonine-protein kinase PAK 3 isoform X1 [Agrilus planipennis]	PAK1_BOVIN Serine/threonine-protein kinase PAK 1 OS=Bos taurus GN=PAK1 PE=1 SV=1	D6WMU4_TRICA Serine/threonine-protein kinase PAK mbt-like Protein OS=Tribolium castaneum GN=TcasGA2_TC010914 PE=4 SV=1	K04409 p21-activated kinase 1 [EC:2.7.11.1]	6 IPR000095; CRIB domain IPR000719; Protein kinase domain IPR002290; Serine/threonine/dual specificity protein kinase, catalytic domain IPR008271; Serine/threonine-protein kinase, active site IPR011009; Protein kinase-like domain IPR017441; Protein kinase, ATP binding site	GO:0004672 GO:0005524 GO:0006468
		LY02594	LT07220	AQULA_008209-PA	maker-scaffold412-augustus-gene-1.411-mRNA-1	PPYR_12313-PA	ILUMI_13616-PA	TC002635	LOC108732762	AGLA001512	YQE_04555	OTAU005812	firefly-VS-All	0.02431	0.02315	999	0.0116917	0.158189	PREDICTED: endoplasmic reticulum-Golgi intermediate compartment protein 2 [Nicrophorus vespilloides]	ERGI2_HUMAN Endoplasmic reticulum-Golgi intermediate compartment protein 2 OS=Homo sapiens GN=ERGIC2 PE=1 SV=2	D6WF35_TRICA Endoplasmic reticulum-Golgi intermediate compartment protein 2-like Protein OS=Tribolium castaneum GN=TcasGA2_TC002635 PE=4 SV=1	NA	1 IPR012936; Endoplasmic reticulum vesicle transporter, C-terminal	NA
		LY17584	LT10473	AQULA_013395-PA	maker-scaffold53-augustus-gene-0.534-mRNA-1	PPYR_09962-PA	ILUMI_19682-PA	TC001555	LOC108742772	AGLA000618	YQE_06423	OTAU007054	firefly-VS-All	0.02799	0.02692	999	0.0387859	0.24588	RNA binding protein [Oryctes borbonicus]	RB12B_HUMAN RNA-binding protein 12B OS=Homo sapiens GN=RBM12B PE=1 SV=2	A0A0T6BG07_9SCAR RNA binding protein OS=Oryctes borbonicus GN=AMK59_464 PE=4 SV=1	K12898 heterogeneous nuclear ribonucleoprotein F/H	2 IPR000504; RNA recognition motif domain IPR012677; Nucleotide-binding alpha-beta plait domain	GO:0000166 GO:0003676
		LY09151	LT03666	AQULA_009947-PA	maker-scaffold457-snap-gene-0.452-mRNA-1	PPYR_08087-PA	ILUMI_07583-PA	TC013312	LOC108740677	AGLA003992	YQE_10374	OTAU014896	firefly-VS-All	0.01711	0.01604	972.492	0.0090718	0.146102	PREDICTED: choline-phosphate cytidylyltransferase A isoform X3 [Agrilus planipennis]	PCY1B_MOUSE Choline-phosphate cytidylyltransferase B OS=Mus musculus GN=Pcyt1b PE=1 SV=2	V5GVM5_ANOGL Choline-phosphate cytidylyltransferase OS=Anoplophora glabripennis GN=PCY1B PE=4 SV=1	K00968 choline-phosphate cytidylyltransferase [EC:2.7.7.15]	2 IPR004821; Cytidyltransferase-like domain IPR014729; Rossmann-like alpha/beta/alpha sandwich fold	GO:0003824 GO:0009058
		LY04265	LT10504	AQULA_005360-PA	maker-scaffold372-augustus-gene-2.437-mRNA-1	PPYR_13418-PA	ILUMI_01098-PA	TC006704	LOC108744129	AGLA005940	YQE_12674	OTAU001942	firefly-VS-All	0.00901	0.00742	0.08189	0.0223012	0.203854	C2 domain containing protein [Oryctes borbonicus]	SMUF1_DROME E3 ubiquitin-protein ligase Smurf1 OS=Drosophila melanogaster GN=lack PE=1 SV=3	A0A0T6B731_9SCAR C2 domain containing protein OS=Oryctes borbonicus GN=AMK59_4654 PE=4 SV=1	K04678 E3 ubiquitin ligase SMURF1/2 [EC:6.3.2.19]	3 IPR000008; C2 domain IPR000569; HECT domain IPR001202; WW domain	GO:0004842 GO:0005515
		LY16180	LT07930	AQULA_009667-PA	maker-scaffold495-augustus-gene-0.822-mRNA-1	PPYR_14403-PA	ILUMI_25232-PA	TC031473	LOC108734400	AGLA014915	YQE_10832	OTAU006619	firefly-VS-All	0.01863	0.01775	21.5235	0.0351488	0.241165	PREDICTED: ubiquitin-like modifier-activating enzyme 1 [Tribolium castaneum]_x0001_KYB28908.1 Ubiquitin-like modifier-activating enzyme 1 [Tribolium castaneum]	UBA1_BOVIN Ubiquitin-like modifier-activating enzyme 1 OS=Bos taurus GN=UBA1 PE=2 SV=1	A0A139WLH6_TRICA Ubiquitin-like modifier-activating enzyme 1 OS=Tribolium castaneum GN=TcasGA2_TC031473 PE=3 SV=1	K03178 ubiquitin-activating enzyme E1 [EC:6.3.2.19]	10 IPR000011; Ubiquitin/SUMO-activating enzyme E1 IPR000594; THIF-type NAD/FAD binding fold IPR016040; NAD(P)-binding domain IPR018074; Ubiquitin-activating enzyme E1, conserved site IPR018075; Ubiquitin-activating enzyme E1 IPR018965; Ubiquitin-activating enzyme E1, C-terminal IPR019572; Ubiquitin-activating enzyme, catalytic cysteine domain IPR032418; Ubiquitin-activating enzyme E1, FCCH domain…	GO:0006464 GO:0008641
		LY12570	LT02354	AQULA_001440-PA	maker-scaffold360-snap-gene-3.842-mRNA-1	PPYR_06774-PA	ILUMI_26682-PA	TC007671	LOC108738031	AGLA000775	YQE_10331	OTAU010459	firefly-VS-All	0.05227	0.05057	999	0.0493673	0.277153	methyltransferase [Oryctes borbonicus]	ALKB8_XENTR Alkylated DNA repair protein alkB homolog 8 OS=Xenopus tropicalis GN=alkbh8 PE=2 SV=2	A0A0T6AXC8_9SCAR Methyltransferase OS=Oryctes borbonicus GN=AMK59_8768 PE=4 SV=1	K10770 alkylated DNA repair protein alkB homolog 8	7 IPR000504; RNA recognition motif domain IPR005123; Oxoglutarate/iron-dependent dioxygenase IPR012677; Nucleotide-binding alpha-beta plait domain IPR013216; Methyltransferase type 11 IPR027450; Alpha-ketoglutarate-dependent dioxygenase AlkB-like IPR029063; S-adenosyl-L-methionine-dependent methyltransferase IPR032863; Alkylated DNA repair protein alkB homologue 8	GO:0000166 GO:0002098 GO:0003676 GO:0008152 GO:0008168 GO:0016300 GO:0016491 GO:0030488 GO:0055114
		LY15441	LT01015	AQULA_006403-PA	maker-scaffold461-snap-gene-0.838-mRNA-1	PPYR_05422-PA	ILUMI_20453-PA	TC001433	LOC108738216	AGLA013514	YQE_06660	OTAU001220	firefly-VS-All	0.01975	0.01802	999	0.000670288	0.0371237	PREDICTED: C2 domain-containing protein 5 isoform X1 [Tribolium castaneum]	C2CD5_PONAB C2 domain-containing protein 5 OS=Pongo abelii GN=C2CD5 PE=2 SV=1	D7EIM0_TRICA Uncharacterized protein OS=Tribolium castaneum GN=TcasGA2_TC001433 PE=4 SV=2	K01613 phosphatidylserine decarboxylase [EC:4.1.1.65]	1 IPR000008; C2 domain	GO:0005515
		LY15898	LT03791	AQULA_002544-PA	maker-scaffold405-augustus-gene-2.586-mRNA-1	PPYR_08997-PA	ILUMI_05330-PA	TC013083	LOC108732969	AGLA016077	YQE_06130	OTAU006873	firefly-VS-All	0.00505	0.00407	999	0.00125163	0.0546275	PREDICTED: splicing factor 45 [Agrilus planipennis]	SPF45_HUMAN Splicing factor 45 OS=Homo sapiens GN=RBM17 PE=1 SV=1	A0A0T6AWR7_9SCAR RNA binding protein OS=Oryctes borbonicus GN=AMK59_8454 PE=4 SV=1	K12840 splicing factor 45	4 IPR000467; G-patch domain IPR000504; RNA recognition motif domain IPR003954; RNA recognition motif domain, eukaryote IPR012677; Nucleotide-binding alpha-beta plait domain	GO:0000166 GO:0003676
		LY01276	LT14336	AQULA_004733-PA	maker-scaffold384-augustus-gene-2.516-mRNA-1	PPYR_12118-PA	ILUMI_07789-PA	TC012698	LOC108734840	AGLA020987	YQE_10167	OTAU013737	firefly-VS-All	0.01527	0.01327	999	0.0262308	0.210868	Uncharacterized protein YJR142W-like Protein [Tribolium castaneum]	NUD24_ARATH Nudix hydrolase 24, chloroplastic OS=Arabidopsis thaliana GN=NUDT24 PE=2 SV=1	A0A139WBT1_TRICA Uncharacterized protein YJR142W-like Protein OS=Tribolium castaneum GN=TcasGA2_TC012698 PE=4 SV=1	K06672 cohesin loading factor subunit SCC2	3 IPR000086; NUDIX hydrolase domain IPR015797; NUDIX hydrolase domain-like IPR031804; Domain of unknown function DUF4743	GO:0016787
		LY12347	LT02483	AQULA_004524-PA	snap_masked-scaffold236-processed-gene-7.232-mRNA-1	PPYR_15297-PA	ILUMI_03673-PA	TC013431	LOC108734161	AGLA011938	YQE_10643	OTAU000030	firefly-VS-All	0.01332	0.01231	0.04261	0.0407562	0.249517	ribosomal protein S4e [Sphaerius sp. APV-2005]	RS4_CARGR 40S ribosomal protein S4 OS=Carabus granulatus GN=RpS4 PE=2 SV=1	Q4GXU2_9COLE 40S ribosomal protein S4 OS=Sphaerius sp. APV-2005 GN=rpS4e PE=2 SV=1	K02987 small subunit ribosomal protein S4e	6 IPR000876; Ribosomal protein S4e IPR002942; RNA-binding S4 domain IPR005824; KOW IPR013843; Ribosomal protein S4e, N-terminal IPR013845; Ribosomal protein S4e, central region IPR032277; 40S ribosomal protein S4, C-terminal domain	GO:0003723 GO:0003735 GO:0005622 GO:0005840 GO:0006412
		LY03597	LT02079	AQULA_003137-PA	maker-scaffold239-augustus-gene-0.605-mRNA-1	PPYR_13652-PA	ILUMI_22354-PA	TC006213	LOC108732630	AGLA009733	YQE_12101	OTAU016767	firefly-VS-All	0.0161	0.01451	0.27557	0.0171816	0.178061	PREDICTED: mediator of RNA polymerase II transcription subunit 1 [Tribolium castaneum]_x0001_EFA08558.1 hypothetical protein TcasGA2_TC006213 [Tribolium castaneum]	MED1_DROME Mediator of RNA polymerase II transcription subunit 1 OS=Drosophila melanogaster GN=MED1 PE=1 SV=2	D6WVF3_TRICA Uncharacterized protein OS=Tribolium castaneum GN=TcasGA2_TC006213 PE=4 SV=1	K15144 mediator of RNA polymerase II transcription subunit 1	1 IPR019680; Mediator complex, subunit Med1	GO:0001104 GO:0006357 GO:0016592
		LY08142	LT10611	AQULA_011820-PA	augustus_masked-scaffold382-processed-gene-1.26-mRNA-1	PPYR_06308-PA	ILUMI_07333-PA	TC002099	LOC108735981	AGLA016647	YQE_02701	OTAU007401	firefly-VS-All	0.02275	0.02152	999	0.0062589	0.134417	PREDICTED: uncharacterized protein LOC108912099 [Anoplophora glabripennis]	FA43A_HUMAN Protein FAM43A OS=Homo sapiens GN=FAM43A PE=2 SV=2	D7EL34_TRICA Uncharacterized protein OS=Tribolium castaneum GN=TcasGA2_TC002099 PE=4 SV=1	NA	2 IPR006020; PTB/PI domain IPR011993; PH domain-like	GO:0005515
		LY18036	LT10555	AQULA_005976-PA	maker-scaffold98-augustus-gene-0.351-mRNA-1	PPYR_12938-PA	ILUMI_12942-PA	TC005358	LOC108734576	AGLA002492	YQE_07514	OTAU011498	firefly-VS-All	0.02936	0.02661	999	0.0189431	0.187362	PREDICTED: solute carrier family 25 member 38-A-like isoform X2 [Nicrophorus vespilloides]	S2538_HUMAN Solute carrier family 25 member 38 OS=Homo sapiens GN=SLC25A38 PE=1 SV=1	D6WUT7_TRICA Solute carrier family 25 member 38 homolog OS=Tribolium castaneum GN=TcasGA2_TC005358 PE=3 SV=1	K15118 solute carrier family 25, member 38	4 IPR002067; Mitochondrial carrier protein IPR018108; Mitochondrial substrate/solute carrier IPR023395; Mitochondrial carrier domain IPR030847; Solute carrier family 25 member 38	GO:0005215 GO:0005739 GO:0006783 GO:0006810 GO:0055085
		LY01495	LT11514	AQULA_004669-PA	maker-scaffold373-augustus-gene-3.570-mRNA-1	PPYR_03159-PA	ILUMI_10189-PA	TC000161	LOC108743083	AGLA000145	YQE_07056	OTAU009873	firefly-VS-All	0.02017	0.01764	0.0972	0.00297386	0.0870245	PREDICTED: surfeit locus protein 4 homolog isoform X2 [Aethina tumida]	SURF4_DROME Surfeit locus protein 4 homolog OS=Drosophila melanogaster GN=Surf4 PE=2 SV=1	D6WCQ4_TRICA Surfeit locus protein 4 homolog-like Protein OS=Tribolium castaneum GN=TcasGA2_TC000161 PE=4 SV=1	NA	1 IPR002995; Surfeit locus 4	GO:0016021
		LY00182	LT13814	AQULA_002465-PA	maker-scaffold234-snap-gene-10.674-mRNA-1	PPYR_13688-PA	ILUMI_06395-PA	TC006736	LOC108740065	AGLA009306	YQE_12093	OTAU001726	firefly-VS-All	0.01057	0.00921	0.86021	0.0151504	0.170821	PREDICTED: serine-threonine kinase receptor-associated protein [Agrilus planipennis]	STRAP_CHICK Serine-threonine kinase receptor-associated protein OS=Gallus gallus GN=STRAP PE=2 SV=2	D6WYZ0_TRICA Eukaryotic translation initiation factor 3 subunit I-like Protein OS=Tribolium castaneum GN=TcasGA2_TC006736 PE=4 SV=1	K13137 serine-threonine kinase receptor-associated protein	4 IPR001680; WD40 repeat IPR015943; WD40/YVTN repeat-like-containing domain IPR017986; WD40-repeat-containing domain IPR020472; G-protein beta WD-40 repeat	GO:0005515
		LY13661	LT15117	AQULA_011249-PA	maker-scaffold121-augustus-gene-0.338-mRNA-1	PPYR_08679-PA	ILUMI_11955-PA	TC011563	LOC108738972	AGLA017916	YQE_11052	OTAU000966	firefly-VS-All	0.04351	0.04143	999	0.0267049	0.211297	PREDICTED: tRNA (guanine(37)-N1)-methyltransferase isoform X2 [Agrilus planipennis]	TRM5_DROME tRNA (guanine(37)-N1)-methyltransferase OS=Drosophila melanogaster GN=CG32281 PE=2 SV=2	B4PGK0_DROYA tRNA (guanine(37)-N1)-methyltransferase OS=Drosophila yakuba GN=Dyak\GE21330 PE=3 SV=1	K07055	3 IPR025792; tRNA (guanine(37)-N(1))-methyltransferase, eukaryotic IPR029063; S-adenosyl-L-methionine-dependent methyltransferase IPR030382; SAM-dependent methyltransferase TRM5/TYW2-type	GO:0009019 GO:0030488
		LY00158	LT03867	AQULA_003858-PA	genemark-scaffold234-processed-gene-3.142-mRNA-1	PPYR_13305-PA	ILUMI_03839-PA	TC034004	LOC108734604	AGLA017067	YQE_07004	OTAU014570	firefly-VS-All	0.02274	0.02257	999	0.0283147	0.218808	PREDICTED: centrosomal protein of 131 kDa isoform X1 [Agrilus planipennis]	CP131_DANRE Centrosomal protein of 131 kDa OS=Danio rerio GN=cep131 PE=1 SV=1	A0A139WE04_TRICA Uncharacterized protein OS=Tribolium castaneum GN=TcasGA2_TC034004 PE=4 SV=1	NA	1 IPR030465; Centrosomal protein of 131 kDa	GO:0035735
		LY03844	LT14953	AQULA_007004-PA	augustus_masked-scaffold352-processed-gene-1.0-mRNA-1	PPYR_09540-PA	ILUMI_12514-PA	TC030750	LOC108741164	AGLA006385	YQE_04041	OTAU011035	firefly-VS-All	0.03124	0.02646	1.81375	0.000842371	0.0422121	PREDICTED: hyccin [Agrilus planipennis]	HYCCI_CHICK Hyccin OS=Gallus gallus GN=FAM126A PE=2 SV=2	D6WLF5_TRICA Hyccin-like Protein OS=Tribolium castaneum GN=TcasGA2_TC030750 PE=4 SV=2	NA	1 IPR018619; Hyccin	NA
		LY16052	LT08904	AQULA_000824-PA	maker-scaffold415-augustus-gene-1.852-mRNA-1	PPYR_04236-PA	ILUMI_13312-PA	TC004357	LOC108738590	AGLA002407	YQE_10965	OTAU011100	firefly-VS-All	0.02222	0.02135	0.13214	0.0432463	0.257763	PH-interacting protein isoform X4 [Athalia rosae]	BRWD3_MOUSE Bromodomain and WD repeat-containing protein 3 OS=Mus musculus GN=Brwd3 PE=1 SV=1	A0A088AJ38_APIME Uncharacterized protein OS=Apis mellifera GN=LOC726985 PE=4 SV=1	K11797 PH-interacting protein	6 IPR001487; Bromodomain IPR001680; WD40 repeat IPR015943; WD40/YVTN repeat-like-containing domain IPR017986; WD40-repeat-containing domain IPR018359; Bromodomain, conserved site IPR019775; WD40 repeat, conserved site	GO:0005515
		LY16518	LT14834	AQULA_009032-PA	maker-scaffold37-snap-gene-0.575-mRNA-1	PPYR_05328-PA	ILUMI_21325-PA	TC031464	LOC108742315	AGLA001175	YQE_02447	OTAU002806	firefly-VS-All	0.017	0.01582	960.181	0.00897628	0.146102	PREDICTED: histone demethylase UTY isoform X1 [Agrilus planipennis]	KDM6A_HUMAN Lysine-specific demethylase 6A OS=Homo sapiens GN=KDM6A PE=1 SV=2	U4TWK4_DENPD Uncharacterized protein OS=Dendroctonus ponderosae GN=D910_02614 PE=4 SV=1	K11447 histone demethylase [EC:1.14.11.-]	4 IPR003347; JmjC domain IPR011990; Tetratricopeptide-like helical domain IPR013026; Tetratricopeptide repeat-containing domain IPR019734; Tetratricopeptide repeat	GO:0005515
		LY03836	LT11407	AQULA_009861-PA	maker-scaffold352-augustus-gene-1.446-mRNA-1	PPYR_08643-PA	ILUMI_05935-PA	TC013449	LOC108745024	AGLA004339	YQE_04044	OTAU015654	firefly-VS-All	0.01394	0.01183	61.0117	1.265e-06	0.000519011	hypothetical protein AMK59_8654 [Oryctes borbonicus]	DMDA_DROME Dystrophin, isoforms A/C/F/G/H OS=Drosophila melanogaster GN=Dys PE=1 SV=3	A0A0T6AVQ4_9SCAR Uncharacterized protein OS=Oryctes borbonicus GN=AMK59_8654 PE=4 SV=1	K10366 dystrophin	7 IPR000433; Zinc finger, ZZ-type IPR001202; WW domain IPR002017; Spectrin repeat IPR011992; EF-hand domain pair IPR015153; EF-hand domain, type 1 IPR015154; EF-hand domain, type 2 IPR018159; Spectrin/alpha-actinin	GO:0005515 GO:0008270
		LY05853	LT06087	AQULA_013587-PA	maker-scaffold453-augustus-gene-1.388-mRNA-1	PPYR_15332-PA	ILUMI_22428-PA	TC001676	LOC108733596	AGLA007838	YQE_07318	OTAU006963	firefly-VS-All	0.02139	0.01925	0.09428	0.0202238	0.19215	PREDICTED: inositol hexakisphosphate kinase 1 [Agrilus planipennis]_x0001_XP_018320322.1 PREDICTED: inositol hexakisphosphate kinase 1 [Agrilus planipennis]_x0001_XP_018320323.1 PREDICTED: inositol hexakisphosphate kinase 1 [Agrilus planipennis]_x0001_XP_018320324.1 PREDICTED: inositol hexakisphosphate kinase 1 [Agrilus planipennis]	IP6K2_RABIT Inositol hexakisphosphate kinase 2 OS=Oryctolagus cuniculus GN=IP6K2 PE=2 SV=1	D6X1L0_TRICA Kinase OS=Tribolium castaneum GN=TcasGA2_TC001676 PE=3 SV=2	K07756 inositol-hexakisphosphate kinase [EC:2.7.4.21]	1 IPR005522; Inositol polyphosphate kinase	GO:0008440
		LY11718	LT08947	AQULA_007822-PA	maker-scaffold409-snap-gene-1.452-mRNA-1	PPYR_00368-PA	ILUMI_25001-PA	TC009471	LOC108743166	AGLA008288	YQE_08734	OTAU007642	firefly-VS-All	0.00563	0.0053	0.0135	0.00780366	0.146102	RNA polymerase II largest subunit, partial [Lucidina biplagiata]	RPB1_DROME DNA-directed RNA polymerase II subunit RPB1 OS=Drosophila melanogaster GN=RpII215 PE=3 SV=4	E9RHH9_9COLE DNA-directed RNA polymerase subunit (Fragment) OS=Lucidina biplagiata GN=RPB1 PE=2 SV=1	K03006 DNA-directed RNA polymerase II subunit RPB1 [EC:2.7.7.6]	9 IPR000684; RNA polymerase II, heptapeptide repeat, eukaryotic IPR000722; RNA polymerase, alpha subunit IPR006592; RNA polymerase, N-terminal IPR007066; RNA polymerase Rpb1, domain 3 IPR007073; RNA polymerase Rpb1, domain 7 IPR007075; RNA polymerase Rpb1, domain 6 IPR007080; RNA polymerase Rpb1, domain 1 IPR007081; RNA polymerase Rpb1, domain 5 IPR007083; RNA polymerase Rpb1, domain 4	GO:0003677 GO:0003899 GO:0005665 GO:0006351 GO:0006366
		LY10289	LT04426	AQULA_006742-PA	maker-scaffold378-augustus-gene-2.390-mRNA-1	PPYR_07309-PA	ILUMI_09418-PA	TC032823	LOC108740219	AGLA000747	YQE_00959	OTAU005580	firefly-VS-All	0.04134	0.03996	999	0.0089617	0.146102	PREDICTED: leucine-rich repeat-containing protein 58 [Nicrophorus vespilloides]	LRC58_HUMAN Leucine-rich repeat-containing protein 58 OS=Homo sapiens GN=LRRC58 PE=1 SV=2	A0A139WJ18_TRICA Leucine-rich repeat protein soc-2 homolog-like Protein OS=Tribolium castaneum GN=TcasGA2_TC032823 PE=4 SV=1	K06883	3 IPR001611; Leucine-rich repeat IPR003591; Leucine-rich repeat, typical subtype IPR032675; Leucine-rich repeat domain, L domain-like	GO:0005515
		LY18263	LT06721	AQULA_014117-PA	maker-scaffold486-augustus-gene-0.863-mRNA-1	PPYR_11495-PA	ILUMI_01651-PA	TC012793	LOC108737653	AGLA001947	YQE_04346	OTAU009676	firefly-VS-All	0.00375	0.00315	999	0.00185764	0.0679292	PREDICTED: GTP-binding nuclear protein Ran [Nicrophorus vespilloides]_x0001_XP_017769016.1 PREDICTED: GTP-binding nuclear protein Ran [Nicrophorus vespilloides]_x0001_XP_017769017.1 PREDICTED: GTP-binding nuclear protein Ran [Nicrophorus vespilloides]	RAN_DROME GTP-binding nuclear protein Ran OS=Drosophila melanogaster GN=Ran PE=1 SV=1	A0A026WHC3_CERBI GTP-binding nuclear protein OS=Cerapachys biroi GN=X777_04391 PE=3 SV=1	K07936 GTP-binding nuclear protein Ran	7 IPR001806; Small GTPase superfamily IPR002041; Ran GTPase IPR003578; Small GTPase superfamily, Rho type IPR003579; Small GTPase superfamily, Rab type IPR005225; Small GTP-binding protein domain IPR020849; Small GTPase superfamily, Ras type IPR027417; P-loop containing nucleoside triphosphate hydrolase	GO:0003924 GO:0005525 GO:0005622 GO:0006886 GO:0006913 GO:0007165 GO:0007264 GO:0015031 GO:0016020
		LY12750	LT04784	AQULA_009175-PA	genemark-scaffold499-processed-gene-0.150-mRNA-1	PPYR_05070-PA	ILUMI_21145-PA	TC000326	LOC108743506	AGLA007778	YQE_09589	OTAU009642	firefly-VS-All	0.01421	0.01365	999	0.0455056	0.264512	PREDICTED: zinc finger protein GLIS2 homolog isoform X1 [Tribolium castaneum]	GLIS2_DROME Zinc finger protein GLIS2 homolog OS=Drosophila melanogaster GN=sug PE=2 SV=1	D6WAW8_TRICA Zinc finger protein GLIS2 homolog-like Protein OS=Tribolium castaneum GN=TcasGA2_TC000326 PE=4 SV=2	K09233 zinc finger protein GLIS2	3 IPR007087; Zinc finger, C2H2 IPR013087; Zinc finger C2H2-type/integrase DNA-binding domain IPR015880; Zinc finger, C2H2-like	GO:0003676 GO:0046872
		LY01274	LT14334	AQULA_004726-PA	maker-scaffold384-augustus-gene-2.495-mRNA-1	PPYR_12217-PA	ILUMI_07791-PA	TC012697	LOC108745243	AGLA020985	YQE_10165	OTAU003410	firefly-VS-All	0.01274	0.0124	999	0.014674	0.168254	PREDICTED: YEATS domain-containing protein 4 [Tribolium castaneum]_x0001_EFA10451.1 YEATS domain-containing protein 4-like Protein [Tribolium castaneum]	YETS4_HUMAN YEATS domain-containing protein 4 OS=Homo sapiens GN=YEATS4 PE=1 SV=1	D6WZM9_TRICA YEATS domain-containing protein 4-like Protein OS=Tribolium castaneum GN=TcasGA2_TC012697 PE=4 SV=1	K11341 YEATS domain-containing protein 4	1 IPR005033; YEATS	GO:0006355
		LY06926	LT03202	AQULA_013188-PA	maker-scaffold425-augustus-gene-1.714-mRNA-1	PPYR_00502-PA	ILUMI_11201-PA	TC008923	LOC108742558	AGLA003836	YQE_05303	OTAU002945	firefly-VS-All	0.01215	0.01169	0.04359	0.0125954	0.163268	PREDICTED: myosin-I heavy chain [Tribolium castaneum]	MYOI_DICDI Myosin-I heavy chain OS=Dictyostelium discoideum GN=myoI PE=1 SV=1	D6WQE1_TRICA Uncharacterized protein OS=Tribolium castaneum GN=TcasGA2_TC008923 PE=4 SV=2	K10359 myosin VII	11 IPR000048; IQ motif, EF-hand binding site IPR000159; Ras-associating (RA) domain IPR000299; FERM domain IPR000857; MyTH4 domain IPR001609; Myosin head, motor domain IPR011993; PH domain-like IPR014352; FERM/acyl-CoA-binding protein, 3-helical bundle IPR019748; FERM central domain IPR019749; Band 4.1 domain IPR027417; P-loop containing nucleoside triphosphate hydrolase IPR029071; Ubiquitin-rela…	GO:0003774 GO:0005515 GO:0005524 GO:0005856 GO:0007165 GO:0016459
		LY13459	LT10059	AQULA_005160-PA	maker-scaffold37-augustus-gene-0.514-mRNA-1	PPYR_05518-PA	ILUMI_21185-PA	TC013580	LOC108739907	AGLA000391	YQE_06640	OTAU001383	firefly-VS-All	0.02045	0.01938	999	0.0160325	0.174936	PREDICTED: uncharacterized protein LOC103313041 [Tribolium castaneum]_x0001_EFA11406.1 hypothetical protein TcasGA2_TC013580 [Tribolium castaneum]	NA	D6W759_TRICA Uncharacterized protein OS=Tribolium castaneum GN=TcasGA2_TC013580 PE=4 SV=1	NA	NA	NA
		LY07954	LT06475	AQULA_002356-PA	maker-scaffold384-augustus-gene-3.424-mRNA-1	PPYR_12469-PA	ILUMI_02390-PA	TC012375	LOC108740353	AGLA017193	YQE_06505	OTAU007917	firefly-VS-All	0.03054	0.02652	1.45025	0.00120496	0.0543437	PREDICTED: 60S ribosomal protein L10 [Agrilus planipennis]	RL10_DROME 60S ribosomal protein L10 OS=Drosophila melanogaster GN=RpL10 PE=1 SV=1	Q4GXK6_CICCA Ribosomal protein L10e (Fragment) OS=Cicindela campestris GN=rpL10e PE=2 SV=1	K02866 large subunit ribosomal protein L10e	2 IPR016180; Ribosomal protein L10e/L16 IPR018255; Ribosomal protein L10e, conserved site	GO:0003735 GO:0005622 GO:0005840 GO:0006412
		LY09359	LT05314	AQULA_000715-PA	maker-scaffold363-augustus-gene-1.395-mRNA-1	PPYR_00515-PA	ILUMI_10623-PA	TC009781	LOC108742026	AGLA002813	YQE_11548	OTAU011760	firefly-VS-All	0.04735	0.04475	999	0.00879333	0.146102	PREDICTED: F-box only protein 33, partial [Agrilus planipennis]	FBX33_HUMAN F-box only protein 33 OS=Homo sapiens GN=FBXO33 PE=1 SV=1	D6WPM8_TRICA Uncharacterized protein OS=Tribolium castaneum GN=TcasGA2_TC009781 PE=4 SV=1	K10310 F-box protein 33	2 IPR001810; F-box domain IPR032675; Leucine-rich repeat domain, L domain-like	GO:0005515
		LY16053	LT08905	AQULA_000821-PA	maker-scaffold415-augustus-gene-1.851-mRNA-1	PPYR_04235-PA	ILUMI_13311-PA	TC004390	LOC108739136	AGLA000018	YQE_07743	OTAU013042	firefly-VS-All	0.01576	0.0146	999	0.00359964	0.0918927	PREDICTED: pre-mRNA-splicing factor 38B-like [Agrilus planipennis]	PR38B_DANRE Pre-mRNA-splicing factor 38B OS=Danio rerio GN=prpf38b PE=2 SV=1	A0A0C9QK04_9HYME Prpf38b_1 protein (Fragment) OS=Fopius arisanus GN=Prpf38b_1 PE=4 SV=1	K12850 pre-mRNA-splicing factor 38B	1 IPR005037; Pre-mRNA-splicing factor 38	NA
		LY08279	LT06217	AQULA_013161-PA	maker-scaffold396-augustus-gene-0.444-mRNA-1	PPYR_06073-PA	ILUMI_25118-PA	TC002074	LOC108736340	AGLA000084	YQE_10324	OTAU001209	firefly-VS-All	0.03172	0.0285	999	6.3499e-05	0.00844838	PREDICTED: integrator complex subunit 3 homolog [Agrilus planipennis]	INT3_ANOGA Integrator complex subunit 3 homolog OS=Anopheles gambiae GN=AGAP002539 PE=3 SV=5	A0A0T6AVJ4_9SCAR Uncharacterized protein OS=Oryctes borbonicus GN=AMK59_7723 PE=4 SV=1	K13140 integrator complex subunit 3	1 IPR019333; Integrator complex subunit 3	NA
		LY00232	LT02996	AQULA_006320-PA	maker-scaffold377-augustus-gene-1.509-mRNA-1	PPYR_05598-PA	ILUMI_04611-PA	TC001594	LOC108739281	AGLA000236	YQE_09191	OTAU002749	firefly-VS-All	0.04456	0.04142	3.69082	0.0169564	0.177845	PREDICTED: aspartyl/asparaginyl beta-hydroxylase isoform X2 [Aethina tumida]	ASPH_HUMAN Aspartyl/asparaginyl beta-hydroxylase OS=Homo sapiens GN=ASPH PE=1 SV=3	A0A067QY56_ZOONE Aspartyl/asparaginyl beta-hydroxylase OS=Zootermopsis nevadensis GN=L798_10379 PE=4 SV=1	K00476 aspartate beta-hydroxylase [EC:1.14.11.16]	3 IPR007803; Aspartyl/asparaginy/proline hydroxylase IPR011990; Tetratricopeptide-like helical domain IPR027443; Isopenicillin N synthase-like	GO:0005515 GO:0018193
		LY05039	LT11505	AQULA_012705-PA	augustus_masked-scaffold433-processed-gene-1.4-mRNA-1	PPYR_00349-PA	ILUMI_24583-PA	TC034764	LOC108742264	AGLA013005	YQE_01928	OTAU014674	firefly-VS-All	0.05263	0.05194	999	0.0372219	0.243291	PREDICTED: NAD kinase 2, mitochondrial [Aethina tumida]	NAKD2_RAT NAD kinase 2, mitochondrial OS=Rattus norvegicus GN=Nadk2 PE=1 SV=1	A0A139WFG2_TRICA NAD kinase 2, mitochondrial-like protein OS=Tribolium castaneum GN=TcasGA2_TC034764 PE=4 SV=1	K00858 NAD+ kinase [EC:2.7.1.23]	4 IPR002504; NAD kinase IPR016064; NAD kinase/diacylglycerol kinase-like domain IPR017437; ATP-NAD kinase, PpnK-type, all-beta IPR017438; Inorganic polyphosphate/ATP-NAD kinase, domain 1	GO:0003951 GO:0006741 GO:0008152 GO:0019674
		LY10747	LT00700	AQULA_006874-PA	maker-scaffold237-augustus-gene-6.375-mRNA-1	PPYR_02431-PA	ILUMI_11374-PA	TC030677	LOC108742285	AGLA013124	YQE_02335	OTAU005618	firefly-VS-All	0.01902	0.01749	999	0.0479849	0.274572	PREDICTED: E3 ubiquitin-protein ligase Topors-like [Agrilus planipennis]_x0001_XP_018332941.1 PREDICTED: E3 ubiquitin-protein ligase Topors-like [Agrilus planipennis]_x0001_XP_018332942.1 PREDICTED: E3 ubiquitin-protein ligase Topors-like [Agrilus planipennis]	TOPRS_DROME E3 ubiquitin-protein ligase Topors OS=Drosophila melanogaster GN=Topors PE=1 SV=1	D6WRM0_TRICA E3 ubiquitin-protein ligase Topors-like Protein OS=Tribolium castaneum GN=TcasGA2_TC030677 PE=4 SV=2	K10631 E3 ubiquitin-protein ligase Topors [EC:6.3.2.19]	3 IPR001841; Zinc finger, RING-type IPR013083; Zinc finger, RING/FYVE/PHD-type IPR017907; Zinc finger, RING-type, conserved site	GO:0005515 GO:0008270
		LY13925	LT07420	AQULA_000685-PA	maker-scaffold184-augustus-gene-0.229-mRNA-1	PPYR_12429-PA	ILUMI_22321-PA	TC010664	LOC108739973	AGLA002596	YQE_10061	OTAU003570	firefly-VS-All	0.03132	0.03127	999	0.011506	0.158189	PREDICTED: mitochondrial ubiquitin ligase activator of nfkb 1 [Agrilus planipennis]	MUL1_DROME Mitochondrial E3 ubiquitin protein ligase 1 OS=Drosophila melanogaster GN=Mul1 PE=1 SV=1	A0A0T6B6Y5_9SCAR Uncharacterized protein OS=Oryctes borbonicus GN=AMK59_4273 PE=4 SV=1	K03845 alpha-1,3-mannosyltransferase [EC:2.4.1.258]	3 IPR001841; Zinc finger, RING-type IPR013083; Zinc finger, RING/FYVE/PHD-type IPR022170; Mitochondrial ubiquitin ligase activator of NFKB 1	GO:0004842 GO:0005515 GO:0007005 GO:0008270
		LY05677	LT13562	AQULA_002889-PA	maker-scaffold343-augustus-gene-1.395-mRNA-1	PPYR_11032-PA	ILUMI_25072-PA	TC002472	LOC108744584	AGLA002014	YQE_12424	OTAU006663	firefly-VS-All	0.01431	0.01301	0.04131	0.014494	0.16761	PREDICTED: cold shock domain-containing protein E1 isoform X2 [Agrilus planipennis]	CSDE1_RAT Cold shock domain-containing protein E1 OS=Rattus norvegicus GN=Csde1 PE=2 SV=1	D6WHZ1_TRICA Cold shock domain-containing protein E1-like Protein OS=Tribolium castaneum GN=TcasGA2_TC002472 PE=4 SV=1	K01490 AMP deaminase [EC:3.5.4.6]	5 IPR002059; Cold-shock protein, DNA-binding IPR011129; Cold shock protein IPR012340; Nucleic acid-binding, OB-fold IPR019844; Cold-shock conserved site IPR024642; SUZ-C domain	GO:0003676 GO:0003677 GO:0006355
		LY06471	LT07936	AQULA_006010-PA	maker-scaffold377-augustus-gene-2.462-mRNA-1	PPYR_05766-PA	ILUMI_23419-PA	TC014237	LOC108733831	AGLA001162	YQE_09296	OTAU002784	firefly-VS-All	0.05702	0.05517	999	0.00766868	0.146102	PREDICTED: serine protease inhibitor isoform X1 [Agrilus planipennis]_x0001_XP_018320662.1 PREDICTED: serine protease inhibitor isoform X1 [Agrilus planipennis]_x0001_XP_018320663.1 PREDICTED: serine protease inhibitor isoform X1 [Agrilus planipennis]	SP77B_DROME Serine protease inhibitor 77Ba OS=Drosophila melanogaster GN=Spn77Ba PE=2 SV=1	D6W777_TRICA Serpin peptidase inhibitor 30 OS=Tribolium castaneum GN=TcasGA2_TC014237 PE=3 SV=1	K13963 serpin B	2 IPR000215; Serpin family IPR023796; Serpin domain	GO:0005615
		LY13809	LT04205	AQULA_000527-PA	augustus_masked-scaffold2-processed-gene-0.19-mRNA-1	PPYR_00823-PA	ILUMI_06874-PA	TC011867	LOC108743139	AGLA014810	YQE_05044	OTAU015628	firefly-VS-All	0.03799	0.03411	999	0.00261592	0.085565	PREDICTED: beclin 1-associated autophagy-related key regulator isoform X1 [Agrilus planipennis]	BAKOR_HUMAN Beclin 1-associated autophagy-related key regulator OS=Homo sapiens GN=ATG14 PE=1 SV=1	A0A067RAQ4_ZOONE Uncharacterized protein OS=Zootermopsis nevadensis GN=L798_03868 PE=4 SV=1	NA	1 IPR018791; UV radiation resistance protein/autophagy-related protein 14	GO:0010508
		LY10599	LT07801	AQULA_004176-PA	maker-scaffold355-augustus-gene-2.357-mRNA-1	PPYR_06265-PA	ILUMI_23727-PA	TC011204	LOC108734025	AGLA015080	YQE_08096	OTAU000973	firefly-VS-All	0.01082	0.00946	0.03668	0.0172786	0.178061	PREDICTED: 60S ribosomal protein L15 [Aethina tumida]	RL15_CHITE 60S ribosomal protein L15 OS=Chironomus tentans GN=RpL15 PE=3 SV=3	Q4GXI4_9COLE Ribosomal protein L15 OS=Dascillus cervinus GN=rpL15e PE=2 SV=1	K02877 large subunit ribosomal protein L15e	3 IPR000439; Ribosomal protein L15e IPR012678; Ribosomal protein L23/L15e core domain IPR024794; Ribosomal protein L15e core domain	GO:0003735 GO:0005622 GO:0005840 GO:0006412
		LY15330	LT10206	AQULA_012685-PA	snap_masked-scaffold486-processed-gene-0.561-mRNA-1	PPYR_11459-PA	ILUMI_06976-PA	TC010657	LOC108734240	AGLA002610	YQE_05512	OTAU014006	firefly-VS-All	0.01598	0.01592	999	0.0421372	0.255319	PREDICTED: disintegrin and metalloproteinase domain-containing protein 19 [Agrilus planipennis]	ADA12_MOUSE Disintegrin and metalloproteinase domain-containing protein 12 OS=Mus musculus GN=Adam12 PE=1 SV=2	D6X2H8_TRICA Disintegrin and metalloproteinase domain-containing protein 12-like Protein OS=Tribolium castaneum GN=TcasGA2_TC010657 PE=4 SV=2	K06835 disintegrin and metalloproteinase domain-containing protein 12 [EC:3.4.24.-]	7 IPR000742; EGF-like domain IPR001590; Peptidase M12B, ADAM/reprolysin IPR001762; Disintegrin domain IPR002870; Peptidase M12B, propeptide IPR006586; ADAM, cysteine-rich IPR013032; EGF-like, conserved site IPR024079; Metallopeptidase, catalytic domain	GO:0004222 GO:0005515 GO:0006508 GO:0008237 GO:0008270
		LY05823	LT06461	AQULA_006538-PA	maker-scaffold491-snap-gene-0.811-mRNA-1	PPYR_12081-PA	ILUMI_10234-PA	TC031688	LOC108744985	AGLA016107	YQE_12919	OTAU003553	firefly-VS-All	0.02432	0.02269	999	0.0263391	0.210868	PREDICTED: uncharacterized protein LOC659947 isoform X1 [Tribolium castaneum]_x0001_KXZ75662.1 hypothetical protein TcasGA2_TC031688 [Tribolium castaneum]	NA	A0A139W8P8_TRICA Uncharacterized protein OS=Tribolium castaneum GN=TcasGA2_TC031688 PE=4 SV=1	NA	1 IPR001507; Zona pellucida domain	NA
		LY00215	LT13560	AQULA_006003-PA	maker-scaffold377-augustus-gene-1.517-mRNA-1	PPYR_05880-PA	ILUMI_20396-PA	TC004798	LOC108740924	AGLA000343	YQE_03246	OTAU001423	firefly-VS-All	0.03305	0.03194	0.07249	0.0297021	0.223942	PREDICTED: protein SZT2-like isoform X4 [Anoplophora glabripennis]	SZT2_HUMAN KICSTOR complex protein SZT2 OS=Homo sapiens GN=SZT2 PE=1 SV=3	D6W860_TRICA Uncharacterized protein OS=Tribolium castaneum GN=TcasGA2_TC004798 PE=4 SV=2	K11128 H/ACA ribonucleoprotein complex subunit 1	3 IPR007504; H/ACA ribonucleoprotein complex, subunit Gar1/Naf1 IPR009000; Translation protein, beta-barrel domain IPR021154; H/ACA ribonucleoprotein complex, subunit Gar1	GO:0001522 GO:0031429 GO:0042254
		LY17586	LT10474	AQULA_013372-PA	maker-scaffold53-snap-gene-0.572-mRNA-1	PPYR_11123-PA	ILUMI_09922-PA	TC001577	LOC108742769	AGLA000617	YQE_06420	OTAU007053	firefly-VS-All	0.03113	0.02846	999	0.000591276	0.0371237	PREDICTED: autophagy-related protein 13 [Agrilus planipennis]	ATG13_DROME Autophagy-related protein 13 homolog OS=Drosophila melanogaster GN=Atg13 PE=1 SV=1	A0A067QS73_ZOONE Autophagy-related protein 13 OS=Zootermopsis nevadensis GN=L798_13499 PE=3 SV=1	NA	1 IPR018731; Autophagy-related protein 13	GO:0006914 GO:1990316
		LY09825	LT13559	AQULA_007689-PA	maker-scaffold70-augustus-gene-0.360-mRNA-1	PPYR_05819-PA	ILUMI_00830-PA	TC005174	LOC108738695	AGLA000233	YQE_05973	OTAU002746	firefly-VS-All	0.0232	0.02256	999	0.0413509	0.252017	PREDICTED: cysteine-rich with EGF-like domain protein 2 [Agrilus planipennis]	CREL2_DANRE Cysteine-rich with EGF-like domain protein 2 OS=Danio rerio GN=creld2 PE=2 SV=2	D6W7E0_TRICA Cysteine-rich with EGF-like domain protein 2 OS=Tribolium castaneum GN=TcasGA2_TC005174 PE=4 SV=1	K14965 protein dpy-30	8 IPR000742; EGF-like domain IPR001881; EGF-like calcium-binding domain IPR002049; Laminin EGF domain IPR006212; Furin-like repeat IPR009030; Growth factor receptor cysteine-rich domain IPR013032; EGF-like, conserved site IPR018097; EGF-like calcium-binding, conserved site IPR021852; Domain of unknown function DUF3456	GO:0005509 GO:0005515
		LY13985	LT12084	AQULA_000936-PA	maker-scaffold362-snap-gene-2.511-mRNA-1	PPYR_12447-PA	ILUMI_00723-PA	TC010671	LOC108744410	AGLA001808	YQE_04332	OTAU006750	firefly-VS-All	0.01675	0.01623	999	0.0295059	0.223942	PREDICTED: WD repeat-containing protein 91 [Anoplophora glabripennis]	WDR91_CHICK WD repeat-containing protein 91 OS=Gallus gallus GN=WDR91 PE=2 SV=1	D6X2K1_TRICA WD repeat-containing protein 91-like Protein OS=Tribolium castaneum GN=TcasGA2_TC010671 PE=4 SV=1	NA	1 IPR006594; LIS1 homology motif	GO:0005515
		LY14842	LT14513	AQULA_001737-PA	maker-scaffold111-augustus-gene-0.467-mRNA-1	PPYR_03358-PA	ILUMI_23303-PA	TC015334	LOC108742851	AGLA010327	YQE_11719	OTAU009489	firefly-VS-All	0.05082	0.0491	999	0.0247279	0.209007	PREDICTED: protein HGH1 homolog [Aethina tumida]_x0001_XP_019876255.1 PREDICTED: protein HGH1 homolog [Aethina tumida]	HGH1_MOUSE Protein HGH1 homolog OS=Mus musculus GN=Hgh1 PE=1 SV=1	J3JY55_DENPD Uncharacterized protein OS=Dendroctonus ponderosae PE=2 SV=1	NA	4 IPR007205; Protein HGH1 N-terminal IPR007206; Protein HGH1 C-terminal IPR011989; Armadillo-like helical IPR016024; Armadillo-type fold	GO:0005488
		LY15203	LT09293	AQULA_012337-PA	maker-scaffold390-augustus-gene-2.844-mRNA-1	PPYR_06634-PA	ILUMI_04460-PA	TC008403	LOC108740213	AGLA021738	YQE_02631	OTAU005552	firefly-VS-All	0.00219	0.00173	0.02951	0.00794881	0.146102	PREDICTED: TATA-box-binding protein [Agrilus planipennis]	TBP_SPOFR TATA-box-binding protein OS=Spodoptera frugiperda GN=Tbp PE=2 SV=1	J3JVZ2_DENPD Uncharacterized protein OS=Dendroctonus ponderosae GN=D910_06732 PE=2 SV=1	K03120 transcription initiation factor TFIID TATA-box-binding protein	3 IPR000814; TATA-box binding protein IPR012295; Beta2-adaptin/TBP, C-terminal domain IPR030491; TATA-box binding protein, conserved site	GO:0003677 GO:0006352
		LY02577	LT03983	AQULA_005343-PA	maker-scaffold407-augustus-gene-1.414-mRNA-1	PPYR_11418-PA	ILUMI_12971-PA	TC030617	LOC108739961	AGLA016583	YQE_01661	OTAU000468	firefly-VS-All	0.02449	0.02322	0.18718	0.0251391	0.209007	PREDICTED: phosphatidylinositide phosphatase SAC2 isoform X1 [Anoplophora glabripennis]	SAC2_DANRE Phosphatidylinositide phosphatase SAC2 OS=Danio rerio GN=inpp5f PE=3 SV=1	A0A139WBR5_TRICA Phosphatidylinositide phosphatase SAC1-like Protein OS=Tribolium castaneum GN=TcasGA2_TC030617 PE=4 SV=1	K01099 phosphatidylinositol-bisphosphatase [EC:3.1.3.36]	2 IPR002013; SAC domain IPR022158; Inositol phosphatase	GO:0042578
		LY09824	LT15461	AQULA_002048-PA	maker-scaffold70-augustus-gene-0.359-mRNA-1	PPYR_05818-PA	ILUMI_00829-PA	TC005175	LOC108740517	AGLA004584	YQE_06688	OTAU017023	firefly-VS-All	0.00012	0.0001	4.3836	0.00800512	0.146102	PREDICTED: ubiquitin-conjugating enzyme E2 H isoform X1 [Dendroctonus ponderosae]_x0001_XP_019760551.1 PREDICTED: ubiquitin-conjugating enzyme E2 H isoform X1 [Dendroctonus ponderosae]	UBE2H_MOUSE Ubiquitin-conjugating enzyme E2 H OS=Mus musculus GN=Ube2h PE=1 SV=1	D6W7E1_TRICA Ubiquitin-conjugating enzyme E2 N-like Protein OS=Tribolium castaneum GN=TcasGA2_TC005175 PE=3 SV=1	K10576 ubiquitin-conjugating enzyme E2 H [EC:6.3.2.19]	3 IPR000608; Ubiquitin-conjugating enzyme E2 IPR016135; Ubiquitin-conjugating enzyme/RWD-like IPR023313; Ubiquitin-conjugating enzyme, active site	NA
		LY05259	LT08811	AQULA_000143-PA	maker-scaffold386-augustus-gene-0.399-mRNA-1	PPYR_04389-PA	ILUMI_01911-PA	TC000372	LOC108740996	AGLA001892	YQE_09057	OTAU011437	firefly-VS-All	0.03619	0.03482	999	0.0325107	0.231015	PREDICTED: transcriptional adapter 1 [Tribolium castaneum]_x0001_EEZ97977.1 Transcriptional adapter 1-like Protein [Tribolium castaneum]	TADA1_RAT Transcriptional adapter 1 OS=Rattus norvegicus GN=Tada1 PE=2 SV=2	D6WAL9_TRICA Transcriptional adapter 1-like Protein OS=Tribolium castaneum GN=TcasGA2_TC000372 PE=4 SV=1	K11317 transcriptional adapter 1	NA	NA
		LY00145	LT08632	AQULA_002615-PA	maker-scaffold234-augustus-gene-12.1049-mRNA-1	PPYR_13351-PA	ILUMI_06831-PA	TC007436	LOC108732574	AGLA016423	YQE_12299	OTAU011812	firefly-VS-All	0.05618	0.05573	999	0.0447417	0.262059	PREDICTED: uridine 5'-monophosphate synthase [Anoplophora glabripennis]	UMPS_DROME Uridine 5'-monophosphate synthase OS=Drosophila melanogaster GN=r-l PE=2 SV=2	D1ZZL8_TRICA Uridine 5'-monophosphate synthase-like Protein OS=Tribolium castaneum GN=TcasGA2_TC007436 PE=3 SV=2	K13421 uridine monophosphate synthetase [EC:2.4.2.10 4.1.1.23]	9 IPR000836; Phosphoribosyltransferase domain IPR001754; Orotidine 5'-phosphate decarboxylase domain IPR004467; Orotate phosphoribosyl transferase domain IPR011060; Ribulose-phosphate binding barrel IPR013785; Aldolase-type TIM barrel IPR014732; Orotidine 5'-phosphate decarboxylase IPR018089; Orotidine 5'-phosphate decarboxylase, active site IPR023031; Orotate phosphoribosyltransferase IPR029057;…	GO:0003824 GO:0004588 GO:0004590 GO:0006207 GO:0006221 GO:0008152 GO:0009116 GO:0044205
		LY08953	LT15377	AQULA_000895-PA	maker-scaffold234-augustus-gene-12.1036-mRNA-1	PPYR_12927-PA	ILUMI_04953-PA	TC006359	LOC108732609	AGLA004993	YQE_07010	OTAU001821	firefly-VS-All	0.00765	0.00728	999	0.0011089	0.0517358	PREDICTED: protein HID1 [Tribolium castaneum]_x0001_EFA08688.1 Protein HID1-like Protein [Tribolium castaneum]	HID1_HUMAN Protein HID1 OS=Homo sapiens GN=HID1 PE=1 SV=1	D6WWB7_TRICA Protein HID1-like Protein OS=Tribolium castaneum GN=TcasGA2_TC006359 PE=4 SV=1	NA	1 IPR026705; Hid-1/Ecm30	NA
		LY12344	LT02485	AQULA_004502-PA	maker-scaffold236-snap-gene-6.427-mRNA-1	PPYR_09387-PA	ILUMI_23973-PA	TC013690	LOC108734138	AGLA011934	YQE_03989	OTAU000292	firefly-VS-All	0.01116	0.01042	999	0.0319323	0.231015	PREDICTED: charged multivesicular body protein 1b [Anoplophora glabripennis]	CHM1B_CHICK Charged multivesicular body protein 1b OS=Gallus gallus GN=CHMP1B PE=2 SV=1	A0A1B6I3Q9_9HEMI Uncharacterized protein OS=Homalodisca liturata GN=g.22302 PE=4 SV=1	K12197 charged multivesicular body protein 1	1 IPR005024; Snf7 family	GO:0007034
		LY18488	LT01705	AQULA_002732-PA	maker-scaffold105-augustus-gene-0.409-mRNA-1	PPYR_12682-PA	ILUMI_08831-PA	TC034845	LOC108744113	AGLA015118	YQE_05547	OTAU001907	firefly-VS-All	0.02024	0.01927	8.88758	0.0259629	0.210346	PREDICTED: vacuolar protein sorting-associated protein 11 homolog [Agrilus planipennis]	VPS11_HUMAN Vacuolar protein sorting-associated protein 11 homolog OS=Homo sapiens GN=VPS11 PE=1 SV=1	A0A139WDA7_TRICA Vacuolar protein sorting-associated protein 11 homolog-like protein OS=Tribolium castaneum GN=TcasGA2_TC034845 PE=4 SV=1	NA	7 IPR000547; Clathrin, heavy chain/VPS, 7-fold repeat IPR001841; Zinc finger, RING-type IPR013083; Zinc finger, RING/FYVE/PHD-type IPR015943; WD40/YVTN repeat-like-containing domain IPR016528; Vacuolar protein sorting-associated protein 11 IPR017986; WD40-repeat-containing domain IPR024763; Vacuolar protein sorting protein 11, C-terminal	GO:0005515 GO:0006886 GO:0008270 GO:0016192
		LY03677	LT13585	AQULA_012386-PA	maker-scaffold27-augustus-gene-0.847-mRNA-1	PPYR_13200-PA	ILUMI_26726-PA	TC005988	LOC108734915	AGLA001213	YQE_05600	OTAU001940	firefly-VS-All	0.02973	0.028	999	0.017799	0.179717	PREDICTED: UPF0454 protein C12orf49 homolog [Nicrophorus vespilloides]	CL049_DANRE UPF0454 protein C12orf49 homolog OS=Danio rerio GN=zgc:110063 PE=2 SV=1	D6WUY8_TRICA UPF0454 protein C12orf49 homolog-like Protein OS=Tribolium castaneum GN=TcasGA2_TC005988 PE=4 SV=1	NA	1 IPR019352; Uncharacterised protein family UPF0454	NA
		LY14042	LT14938	AQULA_013034-PA	maker-scaffold239-augustus-gene-2.354-mRNA-1	PPYR_13629-PA	ILUMI_09251-PA	TC005103	LOC108739538	AGLA010212	YQE_05567	OTAU001537	firefly-VS-All	0.01196	0.01069	999	0.0272253	0.214162	PREDICTED: sarcoplasmic calcium-binding protein 1 isoform X1 [Agrilus planipennis]	SCP1_ASTLP Sarcoplasmic calcium-binding protein 1 OS=Astacus leptodactylus PE=1 SV=1	D2CFZ9_TRICA Uncharacterized protein OS=Tribolium castaneum GN=GLEAN_05103 PE=4 SV=1	NA	3 IPR002048; EF-hand domain IPR011992; EF-hand domain pair IPR018247; EF-Hand 1, calcium-binding site	GO:0005509
		LY12457	LT01514	AQULA_009800-PA	maker-scaffold85-augustus-gene-0.489-mRNA-1	PPYR_12550-PA	ILUMI_12135-PA	TC006425	LOC108737264	AGLA007255	YQE_12749	OTAU001607	firefly-VS-All	0.00727	0.00666	0.03029	0.0173718	0.178061	PREDICTED: disks large homolog 5-like [Agrilus planipennis]_x0001_XP_018325505.1 PREDICTED: disks large homolog 5-like [Agrilus planipennis]	DLG5_HUMAN Disks large homolog 5 OS=Homo sapiens GN=DLG5 PE=1 SV=4	A0A0T6AXR6_9SCAR PDZ domain-containing protein OS=Oryctes borbonicus GN=AMK59_7970 PE=4 SV=1	K05701 tight junction protein 1	5 IPR001452; SH3 domain IPR001478; PDZ domain IPR008144; Guanylate kinase-like domain IPR008145; Guanylate kinase/L-type calcium channel beta subunit IPR027417; P-loop containing nucleoside triphosphate hydrolase	GO:0005515
		LY02569	LT08098	AQULA_001295-PA	maker-scaffold84-snap-gene-0.481-mRNA-1	PPYR_04295-PA	ILUMI_01133-PA	TC012534	LOC108736726	AGLA011336	YQE_12884	OTAU000338	firefly-VS-All	0.08391	0.08063	999	0.0321041	0.231015	PREDICTED: palmitoyltransferase ZDHHC23 [Aethina tumida]	ZDH23_HUMAN Palmitoyltransferase ZDHHC23 OS=Homo sapiens GN=ZDHHC23 PE=1 SV=3	V5GBN0_ANOGL Palmitoyltransferase (Fragment) OS=Anoplophora glabripennis GN=ZDH23 PE=3 SV=1	NA	1 IPR001594; Zinc finger, DHHC-type, palmitoyltransferase	GO:0008270
		LY17316	LT10480	AQULA_013360-PA	maker-scaffold53-augustus-gene-0.506-mRNA-1	PPYR_09967-PA	ILUMI_08107-PA	TC003642	LOC108742068	AGLA016913	YQE_11093	OTAU005662	firefly-VS-All	0.03836	0.03674	999	0.0159682	0.174936	PREDICTED: solute carrier family 35 member C2-like isoform X1 [Anoplophora glabripennis]	S35C2_HUMAN Solute carrier family 35 member C2 OS=Homo sapiens GN=SLC35C2 PE=1 SV=2	D6WIN5_TRICA Solute carrier family 35 member C2-like Protein OS=Tribolium castaneum GN=TcasGA2_TC003642 PE=4 SV=1	NA	1 IPR004853; Sugar phosphate transporter domain	NA
		LY06955	LT04510	AQULA_008557-PA	maker-scaffold356-snap-gene-3.534-mRNA-1	PPYR_02199-PA	ILUMI_10376-PA	TC010177	LOC108735414	AGLA015630	YQE_11519	OTAU003237	firefly-VS-All	0.00355	0.00346	2.13262	0.0246396	0.209007	PREDICTED: synaptosomal-associated protein 25 isoform X2 [Agrilus planipennis]	SNP25_DROME Synaptosomal-associated protein 25 OS=Drosophila melanogaster GN=Snap25 PE=2 SV=1	A0A0T6AXP0_9SCAR Synaptosomal-associated protein OS=Oryctes borbonicus GN=AMK59_8324 PE=3 SV=1	K08508 synaptosomal-associated protein, 23kDa	2 IPR000727; Target SNARE coiled-coil homology domain IPR000928; SNAP-25	GO:0005515
		LY13105	LT01230	AQULA_002558-PA	maker-scaffold242-augustus-gene-2.497-mRNA-1	PPYR_08340-PA	ILUMI_02629-PA	TC013151	LOC108745033	AGLA005481	YQE_04884	OTAU009294	firefly-VS-All	0.02256	0.0222	999	0.00653404	0.136008	PREDICTED: pre-mRNA-splicing factor CWC25 homolog [Tribolium castaneum]_x0001_EFA03226.1 hypothetical protein TcasGA2_TC013151 [Tribolium castaneum]	CWC25_HUMAN Pre-mRNA-splicing factor CWC25 homolog OS=Homo sapiens GN=CWC25 PE=1 SV=1	D6WNG6_TRICA Uncharacterized protein OS=Tribolium castaneum GN=TcasGA2_TC013151 PE=4 SV=1	K12182 hepatocyte growth factor-regulated tyrosine kinase substrate	1 IPR022209; Pre-mRNA splicing factor	NA
		LY17221	LT07484	AQULA_001353-PA	maker-scaffold384-augustus-gene-2.486-mRNA-1	PPYR_11186-PA	ILUMI_24405-PA	TC016111	LOC108743413	AGLA016314	YQE_07667	OTAU009757	firefly-VS-All	0.03141	0.02937	999	0.0362189	0.241165	PREDICTED: DNA replication complex GINS protein PSF1 [Tribolium castaneum]_x0001_EFA12251.1 DNA replication complex GINS protein PSF1-like Protein [Tribolium castaneum]	PSF1_BOVIN DNA replication complex GINS protein PSF1 OS=Bos taurus GN=GINS1 PE=2 SV=1	D7EIS4_TRICA Uncharacterized protein OS=Tribolium castaneum GN=TcasGA2_TC016111 PE=4 SV=1	K10732 GINS complex subunit 1	1 IPR005339; GINS complex, subunit Psf1	NA
		LY14917	LT04558	AQULA_003303-PA	genemark-scaffold404-processed-gene-2.69-mRNA-1	PPYR_09211-PA	ILUMI_26417-PA	TC013166	LOC108736611	AGLA018565	YQE_08561	OTAU004231	firefly-VS-All	0.02448	0.02062	999	0.00473462	0.115953	PREDICTED: transcription factor Sox-21-A [Tribolium castaneum]_x0001_EFA04579.1 Sox21a [Tribolium castaneum]	SOX2_CHICK Transcription factor SOX-2 OS=Gallus gallus GN=SOX2 PE=1 SV=1	D6WND1_TRICA Sox21a OS=Tribolium castaneum GN=TcasGA2_TC013166 PE=4 SV=1	K09267 transcription factor SOX1/2/3/14/21 (SOX group B)	1 IPR009071; High mobility group box domain	NA
		LY11525	LT02830	AQULA_004870-PA	genemark-scaffold235-processed-gene-9.89-mRNA-1	PPYR_11787-PA	ILUMI_00361-PA	TC032828	LOC108735068	AGLA000681	YQE_03964	OTAU003672	firefly-VS-All	0.02584	0.0231	36.0619	2.9653e-05	0.00501506	PREDICTED: echinoderm microtubule-associated protein-like 2 isoform X1 [Anoplophora glabripennis]	EMAL1_HUMAN Echinoderm microtubule-associated protein-like 1 OS=Homo sapiens GN=EML1 PE=1 SV=3	A0A139WJF0_TRICA Echinoderm microtubule-associated protein-like CG42247 OS=Tribolium castaneum GN=TcasGA2_TC032828 PE=4 SV=1	K00777 [EC:2.4.2.-]	6 IPR001680; WD40 repeat IPR005108; HELP IPR011047; Quinoprotein alcohol dehydrogenase-like superfamily IPR015943; WD40/YVTN repeat-like-containing domain IPR017986; WD40-repeat-containing domain IPR033016; Echinoderm microtubule-associated protein-like 2	GO:0005515 GO:0008017 GO:0010968 GO:0031115
		LY07559	LT00338	AQULA_010990-PA	maker-scaffold379-augustus-gene-1.374-mRNA-1	PPYR_10216-PA	ILUMI_05416-PA	TC003886	LOC108732449	AGLA007011	YQE_09868	OTAU006769	firefly-VS-All	0.0427	0.04269	999	0.03209	0.231015	PREDICTED: ATP synthase subunit d, mitochondrial [Nicrophorus vespilloides]	ATP5H_DROME ATP synthase subunit d, mitochondrial OS=Drosophila melanogaster GN=ATPsynD PE=2 SV=2	D6WH57_TRICA ATP synthase subunit d, mitochondrial OS=Tribolium castaneum GN=TcasGA2_TC003886 PE=3 SV=1	K02138 F-type H+-transporting ATPase subunit d [EC:3.6.3.14]	1 IPR008689; ATPase, F0 complex, subunit D, mitochondrial	GO:0000276 GO:0015078 GO:0015986
		LY11892	LT06830	AQULA_010529-PA	genemark-scaffold94-processed-gene-0.138-mRNA-1	PPYR_00834-PA	ILUMI_10995-PA	TC009491	LOC108736188	AGLA013864	YQE_05397	OTAU003453	firefly-VS-All	0.00535	0.00497	65.1849	0.0102131	0.15176	PREDICTED: putative RNA-binding protein 15B [Agrilus planipennis]	RB15B_MOUSE Putative RNA-binding protein 15B OS=Mus musculus GN=Rbm15b PE=1 SV=2	D6WRT8_TRICA Putative RNA-binding protein 15-like Protein OS=Tribolium castaneum GN=TcasGA2_TC009491 PE=4 SV=2	K13190 RNA-binding protein 15	5 IPR000504; RNA recognition motif domain IPR010912; Spen paralogue/orthologue C-terminal, metazoa IPR012677; Nucleotide-binding alpha-beta plait domain IPR012921; Spen paralogue and orthologue SPOC, C-terminal IPR016194; SPOC-like, C-terminal domain	GO:0000166 GO:0003676
		LY02773	LT09674	AQULA_012471-PA	maker-scaffold408-augustus-gene-0.385-mRNA-1	PPYR_04947-PA	ILUMI_07095-PA	TC000323	LOC108741014	AGLA005069	YQE_09554	OTAU006706	firefly-VS-All	0.02033	0.01836	999	0.0346872	0.239448	PREDICTED: uncharacterized protein LOC108904468 [Anoplophora glabripennis]	NA	J3JU92_DENPD Uncharacterized protein OS=Dendroctonus ponderosae GN=D910_12201 PE=2 SV=1	NA	NA	NA
		LY17527	LT14500	AQULA_001721-PA	maker-scaffold111-augustus-gene-0.463-mRNA-1	PPYR_03357-PA	ILUMI_11348-PA	TC015424	LOC108743689	AGLA013833	YQE_08401	OTAU007467	firefly-VS-All	0.00982	0.00874	999	0.0132093	0.164352	PREDICTED: small nuclear ribonucleoprotein Sm D3 [Agrilus planipennis]	SMD3_DROME Small nuclear ribonucleoprotein Sm D3 OS=Drosophila melanogaster GN=SmD3 PE=1 SV=1	A0A146LYT3_LYGHE Small nuclear ribonucleoprotein Sm D3 (Fragment) OS=Lygus hesperus GN=SmD3_0 PE=4 SV=1	K11088 small nuclear ribonucleoprotein D3	3 IPR001163; LSM domain, eukaryotic/archaea-type IPR010920; LSM domain IPR027141; Like-Sm (LSM) domain containing protein, LSm4/SmD1/SmD3	GO:0006396
		LY10287	LT00587	AQULA_010280-PA	maker-scaffold80-augustus-gene-0.439-mRNA-1	PPYR_07252-PA	ILUMI_06655-PA	TC007684	LOC108738070	AGLA000782	YQE_09698	OTAU004582	firefly-VS-All	0.00569	0.00537	28.3325	0.029743	0.223942	PREDICTED: integrator complex subunit 6-A isoform X2 [Nicrophorus vespilloides]	INT6_HUMAN Integrator complex subunit 6 OS=Homo sapiens GN=INTS6 PE=1 SV=1	D2A291_TRICA Integrator complex subunit 6-A-like Protein OS=Tribolium castaneum GN=TcasGA2_TC007684 PE=4 SV=1	K13143 integrator complex subunit 6	2 IPR002035; von Willebrand factor, type A IPR029307; INTS6/SAGE1/DDX26B/CT45, C-terminal	NA
		LY08610	LT03414	AQULA_009309-PA	maker-scaffold125-augustus-gene-0.303-mRNA-1	PPYR_11521-PA	ILUMI_01840-PA	TC012511	LOC108744494	AGLA003148	YQE_07571	OTAU002019	firefly-VS-All	0.00788	0.00705	0.1361	0.0312491	0.231015	PREDICTED: DNA-directed RNA polymerase II subunit RPB11 [Aethina tumida]	RPB11_DROME DNA-directed RNA polymerase II subunit RPB11 OS=Drosophila melanogaster GN=Rpb11 PE=3 SV=1	D6X2Z3_TRICA DNA-directed RNA polymerase II subunit RPB11-like Protein OS=Tribolium castaneum GN=TcasGA2_TC012511 PE=4 SV=1	K03008 DNA-directed RNA polymerase II subunit RPB11	2 IPR008193; DNA-directed RNA polymerase Rpb11, 13-16kDa subunit, conserved site IPR009025; DNA-directed RNA polymerase, RBP11-like dimerisation domain	GO:0003677 GO:0003899 GO:0006351 GO:0046983
		LY06749	LT06616	AQULA_007798-PA	maker-scaffold393-augustus-gene-0.437-mRNA-1	PPYR_08846-PA	ILUMI_12291-PA	TC014000	LOC108733077	AGLA006360	YQE_08319	OTAU000062	firefly-VS-All	0.05732	0.05278	0.27261	0.0495795	0.277195	PREDICTED: calcium channel flower isoform X1 [Apis florea]	FLOWR_DROAN Calcium channel flower OS=Drosophila ananassae GN=flower PE=3 SV=2	V5GYY9_ANOGL Calcium channel protein OS=Anoplophora glabripennis GN=FLOWR PE=4 SV=1	NA	1 IPR019365; TVP18/Calcium channel flower	GO:0016021
		LY01569	LT09805	AQULA_005723-PA	maker-scaffold353-augustus-gene-3.401-mRNA-1	PPYR_04217-PA	ILUMI_11650-PA	TC011382	LOC108735170	AGLA010161	YQE_09906	OTAU004993	firefly-VS-All	0.0147	0.01382	0.06325	0.00580732	0.130955	PREDICTED: cell division cycle 5-like protein [Agrilus planipennis]	CDC5L_BOVIN Cell division cycle 5-like protein OS=Bos taurus GN=CDC5L PE=2 SV=1	A0A0T6AXF8_9SCAR Uncharacterized protein OS=Oryctes borbonicus GN=AMK59_6609 PE=4 SV=1	K12860 pre-mRNA-splicing factor CDC5/CEF1	4 IPR001005; SANT/Myb domain IPR009057; Homeodomain-like IPR017930; Myb domain IPR021786; Pre-mRNA splicing factor component Cdc5p/Cef1	GO:0003677
		LY10714	LT00680	AQULA_010876-PA	maker-scaffold433-snap-gene-1.575-mRNA-1	PPYR_00346-PA	ILUMI_00513-PA	TC004983	LOC108740892	AGLA007163	YQE_02351	OTAU010333	firefly-VS-All	0.02931	0.02865	914.408	0.024285	0.209007	PREDICTED: ATPase family AAA domain-containing protein 2-like [Anoplophora glabripennis]	ATAD2_HUMAN ATPase family AAA domain-containing protein 2 OS=Homo sapiens GN=ATAD2 PE=1 SV=1	D7ELV4_TRICA Uncharacterized protein OS=Tribolium castaneum GN=TcasGA2_TC004983 PE=4 SV=1	K13525 transitional endoplasmic reticulum ATPase	6 IPR001487; Bromodomain IPR003593; AAA+ ATPase domain IPR003959; ATPase, AAA-type, core IPR003960; ATPase, AAA-type, conserved site IPR018359; Bromodomain, conserved site IPR027417; P-loop containing nucleoside triphosphate hydrolase	GO:0005515 GO:0005524
		LY06682	LT11413	AQULA_008159-PA	maker-scaffold242-augustus-gene-1.374-mRNA-1	PPYR_08506-PA	ILUMI_09003-PA	TC033044	LOC108738713	AGLA011523	YQE_07166	OTAU002626	firefly-VS-All	0.01897	0.01679	999	0.0491504	0.277153	PREDICTED: 60S ribosomal protein L35 [Anoplophora glabripennis]	RL35_PIG 60S ribosomal protein L35 OS=Sus scrofa GN=RPL35 PE=1 SV=3	V5GS80_ANOGL 60S ribosomal protein L35 (Fragment) OS=Anoplophora glabripennis GN=RL35 PE=3 SV=1	K02918 large subunit ribosomal protein L35e	2 IPR001854; Ribosomal protein L29 IPR018254; Ribosomal protein L29, conserved site	GO:0003735 GO:0005622 GO:0005840 GO:0006412
		LY09541	LT07860	AQULA_009487-PA	maker-scaffold435-augustus-gene-1.621-mRNA-1	PPYR_01703-PA	ILUMI_01972-PA	TC009890	LOC108736480	AGLA013252	YQE_03909	OTAU003259	firefly-VS-All	0.01949	0.01856	999	0.00677083	0.138511	PREDICTED: uncharacterized protein LOC108736480 [Agrilus planipennis]	NA	A0A0T6BBI4_9SCAR Carbohydrate-binding protein OS=Oryctes borbonicus GN=AMK59_1902 PE=4 SV=1	NA	1 IPR002557; Chitin binding domain	GO:0005576 GO:0006030 GO:0008061
		LY08231	LT12040	AQULA_007559-PA	maker-scaffold98-augustus-gene-0.383-mRNA-1	PPYR_13250-PA	ILUMI_02783-PA	TC005310	LOC108736100	AGLA009742	YQE_05531	OTAU005091	firefly-VS-All	0.02542	0.02335	0.23044	0.0429442	0.257095	PREDICTED: H(+)/Cl(-) exchange transporter 7 [Anoplophora glabripennis]	CLCN7_MOUSE H(+)/Cl(-) exchange transporter 7 OS=Mus musculus GN=Clcn7 PE=1 SV=1	N6TJ32_DENPD Chloride channel protein (Fragment) OS=Dendroctonus ponderosae GN=YQE_05531 PE=3 SV=1	K05016 chloride channel 7	3 IPR000644; CBS domain IPR001807; Chloride channel, voltage gated IPR014743; Chloride channel, core	GO:0005216 GO:0005247 GO:0006821 GO:0016020 GO:0055085
		LY06503	LT14106	AQULA_010062-PA	maker-scaffold377-snap-gene-0.482-mRNA-1	PPYR_05769-PA	ILUMI_23150-PA	TC010824	LOC108737576	AGLA012201	YQE_09110	OTAU004352	firefly-VS-All	0.02469	0.0233	999	0.00184379	0.0679292	PREDICTED: neuroligin-4, Y-linked isoform X1 [Agrilus planipennis]	NLGNY_HUMAN Neuroligin-4, Y-linked OS=Homo sapiens GN=NLGN4Y PE=2 SV=1	A0A0A7EQK3_LEPDE Putative gliotactin OS=Leptinotarsa decemlineata PE=2 SV=1	K07378 neuroligin	3 IPR002018; Carboxylesterase, type B IPR019819; Carboxylesterase type B, conserved site IPR029058; Alpha/Beta hydrolase fold	NA
		LY10048	LT13439	AQULA_007257-PA	augustus_masked-scaffold177-processed-gene-0.1-mRNA-1	PPYR_02854-PA	ILUMI_20835-PA	TC014910	LOC108744854	AGLA009936	YQE_10901	OTAU013946	firefly-VS-All	0.03503	0.03522	999	4.5678e-05	0.00686693	PREDICTED: uncharacterized protein LOC108908554 [Anoplophora glabripennis]	HPS3_HUMAN Hermansky-Pudlak syndrome 3 protein OS=Homo sapiens GN=HPS3 PE=1 SV=1	D2A417_TRICA Uncharacterized protein OS=Tribolium castaneum GN=TcasGA2_TC014910 PE=4 SV=1	NA	2 IPR028167; Hermansky-Pudlak syndrome 3, central region IPR029437; Hermansky-Pudlak syndrome 3 protein, N-terminal domain	NA
		LY01113	LT12203	AQULA_007445-PA	maker-scaffold347-snap-gene-0.392-mRNA-1	PPYR_11781-PA	ILUMI_24944-PA	TC011611	LOC108744371	AGLA008372	YQE_12843	OTAU003366	firefly-VS-All	0.02566	0.02432	0.41654	0.00685901	0.138511	PREDICTED: trafficking kinesin-binding protein milt isoform X1 [Tribolium castaneum]	MILT_DROME Trafficking kinesin-binding protein milt OS=Drosophila melanogaster GN=milt PE=1 SV=1	D6X1C0_TRICA Trafficking kinesin-binding protein milt-like Protein OS=Tribolium castaneum GN=TcasGA2_TC011611 PE=4 SV=2	K14169 cytoplasmic tRNA 2-thiolation protein 2	3 IPR006933; HAP1, N-terminal IPR019407; Cytoplasmic tRNA 2-thiolation protein 2 IPR022154; Trafficking kinesin-binding protein domain	GO:0000049 GO:0002098 GO:0034227
		LY13779	LT04485	AQULA_000820-PA	maker-scaffold401-snap-gene-2.504-mRNA-1	PPYR_02355-PA	ILUMI_13680-PA	TC009181	LOC108736387	AGLA011773	YQE_04300	OTAU003821	firefly-VS-All	0.00521	0.00452	306.007	0.0073881	0.144871	PREDICTED: neuroendocrine convertase 2 [Tribolium castaneum]_x0001_EFA06312.2 Furin-like protease 1, isoforms 1/1-X/2 [Tribolium castaneum]	NEC2_CAEEL Neuroendocrine convertase 2 OS=Caenorhabditis elegans GN=egl-3 PE=1 SV=1	D6WTB9_TRICA Furin-like protease 1, isoforms 1/1-X/2 OS=Tribolium castaneum GN=TcasGA2_TC009181 PE=3 SV=2	K01360 proprotein convertase subtilisin/kexin type 2 [EC:3.4.21.94]	9 IPR000209; Peptidase S8/S53 domain IPR002884; Proprotein convertase, P IPR008979; Galactose-binding domain-like IPR009020; Proteinase inhibitor, propeptide IPR015500; Peptidase S8, subtilisin-related IPR022398; Peptidase S8, subtilisin, His-active site IPR023827; Peptidase S8, subtilisin, Asp-active site IPR023828; Peptidase S8, subtilisin, Ser-active site IPR032815; Peptidase S8, pro-domain	GO:0004252 GO:0006508
		LY13983	LT12086	AQULA_000959-PA	maker-scaffold362-augustus-gene-2.474-mRNA-1	PPYR_12445-PA	ILUMI_00818-PA	TC001677	LOC108733585	AGLA007827	YQE_10432	OTAU008620	firefly-VS-All	0.01473	0.0141	999	0.0355436	0.241165	PREDICTED: tripartite motif-containing protein 3-like isoform X3 [Agrilus planipennis]	TRIM3_HUMAN Tripartite motif-containing protein 3 OS=Homo sapiens GN=TRIM3 PE=1 SV=2	A0A139WCL8_TRICA Tripartite motif-containing protein 2-like Protein OS=Tribolium castaneum GN=TcasGA2_TC001677 PE=4 SV=1	K11997 tripartite motif-containing protein 2/3	11 IPR000315; B-box-type zinc finger IPR001258; NHL repeat IPR001298; Filamin/ABP280 repeat IPR001841; Zinc finger, RING-type IPR011042; Six-bladed beta-propeller, TolB-like IPR013017; NHL repeat, subgroup IPR013083; Zinc finger, RING/FYVE/PHD-type IPR013783; Immunoglobulin-like fold IPR014756; Immunoglobulin E-set IPR017868; Filamin/ABP280 repeat-like IPR017907; Zinc finger, RING-type, conserved…	GO:0005515 GO:0005622 GO:0008270
		LY01414	LT01769	AQULA_012796-PA	maker-scaffold444-snap-gene-1.637-mRNA-1	PPYR_13712-PA	ILUMI_10989-PA	TC034166	LOC108732592	AGLA005961	YQE_07527	OTAU009826	firefly-VS-All	0.01726	0.01562	0.04706	0.00136594	0.0577536	PREDICTED: mediator of RNA polymerase II transcription subunit 13 [Tribolium castaneum]_x0001_KYB25781.1 Mediator of RNA polymerase II transcription subunit 13-like Protein [Tribolium castaneum]	MED13_DROME Mediator of RNA polymerase II transcription subunit 13 OS=Drosophila melanogaster GN=skd PE=1 SV=1	A0A139WD67_TRICA Mediator of RNA polymerase II transcription subunit 13-like Protein OS=Tribolium castaneum GN=TcasGA2_TC034166 PE=4 SV=1	K15164 mediator of RNA polymerase II transcription subunit 13	3 IPR009401; Mediator complex, subunit Med13 IPR021643; Mediator complex, subunit Med13, N-terminal, metazoa/fungi IPR029169; PEST proteolytic signal-containing nuclear protein	GO:0001104 GO:0006357 GO:0016567 GO:0016592
		LY18325	LT02471	AQULA_000027-PA	maker-scaffold236-augustus-gene-8.922-mRNA-1	PPYR_09383-PA	ILUMI_12636-PA	TC014376	LOC108737740	AGLA002241	YQE_04873	OTAU011119	firefly-VS-All	0.01342	0.01136	7.71091	0.00963109	0.14978	PREDICTED: ankyrin-3 [Agrilus planipennis]	ANK3_HUMAN Ankyrin-3 OS=Homo sapiens GN=ANK3 PE=1 SV=3	D6WLM4_TRICA Ankyrin-3-like Protein OS=Tribolium castaneum GN=TcasGA2_TC014376 PE=4 SV=1	K10380 ankyrin	3 IPR001496; SOCS box domain IPR002110; Ankyrin repeat IPR020683; Ankyrin repeat-containing domain	GO:0005515 GO:0035556
		LY02363	LT07324	AQULA_008131-PA	maker-scaffold388-snap-gene-1.405-mRNA-1	PPYR_05989-PA	ILUMI_06536-PA	TC000847	LOC108733372	AGLA012880	YQE_10425	OTAU012527	firefly-VS-All	0.02609	0.02354	999	1.0264e-05	0.00231453	PREDICTED: mitogen-activated protein kinase kinase kinase 4 isoform X2 [Nicrophorus vespilloides]	M3K4_HUMAN Mitogen-activated protein kinase kinase kinase 4 OS=Homo sapiens GN=MAP3K4 PE=1 SV=2	D6W8P9_TRICA Uncharacterized protein OS=Tribolium castaneum GN=TcasGA2_TC000847 PE=4 SV=1	K11230 mitogen-activated protein kinase kinase kinase [EC:2.7.11.25]	5 IPR000719; Protein kinase domain IPR002290; Serine/threonine/dual specificity protein kinase, catalytic domain IPR008271; Serine/threonine-protein kinase, active site IPR011009; Protein kinase-like domain IPR017441; Protein kinase, ATP binding site	GO:0004672 GO:0005524 GO:0006468
		LY07960	LT06482	AQULA_002327-PA	maker-scaffold384-augustus-gene-3.408-mRNA-1	PPYR_12228-PA	ILUMI_02398-PA	TC012073	LOC108736727	AGLA009851	YQE_07599	OTAU005514	firefly-VS-All	0.03144	0.02947	0.23423	0.000416431	0.0313017	PREDICTED: vacuolar protein sorting-associated protein 54 [Tribolium castaneum]_x0001_EFA09922.2 Vacuolar protein sorting-associated protein 54-like Protein [Tribolium castaneum]	VPS54_DROME Vacuolar protein sorting-associated protein 54 OS=Drosophila melanogaster GN=scat PE=1 SV=1	D6X241_TRICA Vacuolar protein sorting-associated protein 54-like Protein OS=Tribolium castaneum GN=TcasGA2_TC012073 PE=4 SV=2	NA	2 IPR012501; Vps54-likeVacuolar protein sorting-associated protein 54, C-terminal IPR019515; Vacuolar protein sorting-associated protein 54, N-terminal	GO:0042147
		LY01473	LT01464	AQULA_003735-PA	maker-scaffold85-snap-gene-0.508-mRNA-1	PPYR_12549-PA	ILUMI_12674-PA	TC006252	LOC108741989	AGLA010666	YQE_05595	OTAU001664	firefly-VS-All	0.02413	0.02352	999	0.00835741	0.146102	PREDICTED: NADH-ubiquinone oxidoreductase 75 kDa subunit, mitochondrial [Aethina tumida]_x0001_XP_019871238.1 PREDICTED: NADH-ubiquinone oxidoreductase 75 kDa subunit, mitochondrial [Aethina tumida]_x0001_XP_019871247.1 PREDICTED: NADH-ubiquinone oxidoreductase 75 kDa subunit, mitochondrial [Aethina tumida]	NDUS1_HUMAN NADH-ubiquinone oxidoreductase 75 kDa subunit, mitochondrial OS=Homo sapiens GN=NDUFS1 PE=1 SV=3	A0A0T6AUX2_9SCAR Uncharacterized protein OS=Oryctes borbonicus GN=AMK59_8395 PE=3 SV=1	K03934 NADH dehydrogenase (ubiquinone) Fe-S protein 1 [EC:1.6.5.3 1.6.99.3]	8 IPR000283; NADH:ubiquinone oxidoreductase, 75kDa subunit, conserved site IPR001041; 2Fe-2S ferredoxin-type iron-sulfur binding domain IPR006656; Molybdopterin oxidoreductase IPR006963; Molybdopterin oxidoreductase, 4Fe-4S domain IPR010228; NADH:ubiquinone oxidoreductase, subunit G IPR012675; Beta-grasp domain IPR015405; NADH-quinone oxidoreductase, chain G, C-terminal IPR019574; NADH:ubiquinone…	GO:0008137 GO:0009055 GO:0016020 GO:0016491 GO:0016651 GO:0042773 GO:0051536 GO:0055114
		LY11902	LT03126	AQULA_005710-PA	maker-scaffold367-snap-gene-3.701-mRNA-1	PPYR_00460-PA	ILUMI_25396-PA	TC033859	LOC108735329	AGLA020118	YQE_05428	OTAU002932	firefly-VS-All	0.03189	0.03054	4.06893	0.0157685	0.174876	PREDICTED: ataxin-10 isoform X1 [Agrilus planipennis]	ATX10_XENTR Ataxin-10 OS=Xenopus tropicalis GN=atxn10 PE=2 SV=1	A0A139WF25_TRICA Ataxin-10-like Protein OS=Tribolium castaneum GN=TcasGA2_TC033859 PE=4 SV=1	NA	3 IPR011989; Armadillo-like helical IPR016024; Armadillo-type fold IPR019156; Ataxin-10 domain	GO:0005488
		LY09834	LT11102	AQULA_014276-PA	maker-scaffold217-augustus-gene-0.121-mRNA-1	PPYR_05344-PA	ILUMI_25690-PA	TC010807	LOC108733758	AGLA000340	YQE_09281	OTAU001385	firefly-VS-All	0.01095	0.00993	0.30298	0.0201268	0.19215	PREDICTED: lysine-specific demethylase lid [Tribolium castaneum]_x0001_EFA11272.1 Lysine-specific demethylase lid-like Protein [Tribolium castaneum]	KDM5_DROME Lysine-specific demethylase lid OS=Drosophila melanogaster GN=lid PE=1 SV=1	D6W7J7_TRICA Lysine-specific demethylase lid-like Protein OS=Tribolium castaneum GN=TcasGA2_TC010807 PE=4 SV=1	K11446 histone demethylase JARID1 [EC:1.14.11.-]	10 IPR001606; ARID DNA-binding domain IPR001965; Zinc finger, PHD-type IPR003347; JmjC domain IPR003349; JmjN domain IPR004198; Zinc finger, C5HC2-type IPR011011; Zinc finger, FYVE/PHD-type IPR013083; Zinc finger, RING/FYVE/PHD-type IPR013637; Lysine-specific demethylase-like domain IPR019786; Zinc finger, PHD-type, conserved site IPR019787; Zinc finger, PHD-finger	GO:0003677 GO:0005515 GO:0008270 GO:0016706 GO:0055114
		LY01071	LT10253	AQULA_010245-PA	maker-scaffold491-snap-gene-0.731-mRNA-1	PPYR_11866-PA	ILUMI_06078-PA	TC012650	LOC108738086	AGLA025170	YQE_01998	OTAU000417	firefly-VS-All	0.01889	0.01755	999	0.00263995	0.085565	PREDICTED: dorsal-ventral patterning protein Sog [Agrilus planipennis]	SOG_DROME Dorsal-ventral patterning protein Sog OS=Drosophila melanogaster GN=sog PE=1 SV=1	D6WZD4_TRICA Short-gastrulation OS=Tribolium castaneum GN=TcasGA2_TC012650 PE=3 SV=2	K04657 chordin	3 IPR001007; VWFC domain IPR010895; CHRD IPR016353; Chordin	GO:0005515
		LY00666	LT04048	AQULA_007106-PA	maker-scaffold61-augustus-gene-0.399-mRNA-1	PPYR_03932-PA	ILUMI_26344-PA	TC001239	LOC108744502	AGLA015534	YQE_09577	OTAU009900	firefly-VS-All	0.0321	0.03201	985.718	0.0283349	0.218808	PREDICTED: LOW QUALITY PROTEIN: proto-oncogene tyrosine-protein kinase ROS [Tribolium castaneum]	ROS1_CHICK Proto-oncogene tyrosine-protein kinase ROS OS=Gallus gallus GN=ROS1 PE=1 SV=3	A0A139WN63_TRICA Tyrosine-protein kinase receptor OS=Tribolium castaneum GN=TcasGA2_TC001239 PE=3 SV=1	K05088 proto-oncogene tyrosine-protein kinase ROS [EC:2.7.10.1]	11 IPR000033; LDLR class B repeat IPR000719; Protein kinase domain IPR001245; Serine-threonine/tyrosine-protein kinase catalytic domain IPR002011; Tyrosine-protein kinase, receptor class II, conserved site IPR003961; Fibronectin type III IPR008266; Tyrosine-protein kinase, active site IPR011009; Protein kinase-like domain IPR011042; Six-bladed beta-propeller, TolB-like IPR013783; Immunoglobulin-l…	GO:0004672 GO:0004713 GO:0004714 GO:0005515 GO:0005524 GO:0006468 GO:0007169 GO:0016020
		LY08161	LT10595	AQULA_007599-PA	maker-scaffold474-augustus-gene-0.684-mRNA-1	PPYR_01265-PA	ILUMI_25410-PA	TC013689	LOC108745030	AGLA011933	YQE_03987	OTAU000041	firefly-VS-All	0.02397	0.0221	0.19123	0.0359108	0.241165	PREDICTED: zinc finger protein ush isoform X1 [Tribolium castaneum]	USH_DROME Zinc finger protein ush OS=Drosophila melanogaster GN=ush PE=1 SV=2	A0A0T6B3V6_9SCAR Uncharacterized protein OS=Oryctes borbonicus GN=AMK59_4459 PE=3 SV=1	K09222 RE1-silencing transcription factor	3 IPR007087; Zinc finger, C2H2 IPR013087; Zinc finger C2H2-type/integrase DNA-binding domain IPR015880; Zinc finger, C2H2-like	GO:0003676 GO:0046872
		LY04469	LT00027	AQULA_000517-PA	maker-scaffold38-augustus-gene-0.476-mRNA-1	PPYR_05663-PA	ILUMI_11103-PA	TC013646	LOC108735204	AGLA004581	YQE_06674	OTAU004383	firefly-VS-All	0.01598	0.01496	0.05351	0.0424588	0.255319	PREDICTED: sodium- and chloride-dependent GABA transporter 1 [Tribolium castaneum]_x0001_EFA03563.1 Sodium-dependent serotonin transporter-like Protein [Tribolium castaneum]	SC6A1_HUMAN Sodium- and chloride-dependent GABA transporter 1 OS=Homo sapiens GN=SLC6A1 PE=1 SV=2	D6WKL1_TRICA Transporter OS=Tribolium castaneum GN=TcasGA2_TC013646 PE=3 SV=1	K05034 solute carrier family 6 (neurotransmitter transporter, GABA) member 1	1 IPR000175; Sodium:neurotransmitter symporter	GO:0005328 GO:0006836 GO:0016021
		LY02976	LT13872	AQULA_008255-PA	maker-scaffold475-augustus-gene-0.927-mRNA-1	PPYR_13171-PA	ILUMI_00977-PA	TC005832	LOC108744111	AGLA007317	YQE_12198	OTAU001646	firefly-VS-All	0.02742	0.02553	0.20431	6.8686e-05	0.00844838	PREDICTED: TATA-binding protein-associated factor 172 [Agrilus planipennis]	BTAF1_HUMAN TATA-binding protein-associated factor 172 OS=Homo sapiens GN=BTAF1 PE=1 SV=2	D6WW10_TRICA TATA-binding protein-associated factor 172-like Protein OS=Tribolium castaneum GN=TcasGA2_TC005832 PE=4 SV=1	K15192 TATA-binding protein-associated factor [EC:3.6.4.-]	6 IPR000330; SNF2-related, N-terminal domain IPR011989; Armadillo-like helical IPR014001; Helicase superfamily 1/2, ATP-binding domain IPR016024; Armadillo-type fold IPR022707; Domain of unknown function DUF3535 IPR027417; P-loop containing nucleoside triphosphate hydrolase	GO:0005488 GO:0005524
		LY15637	LT08287	AQULA_002175-PA	maker-scaffold456-augustus-gene-1.505-mRNA-1	PPYR_10329-PA	ILUMI_26241-PA	TC003521	LOC108733579	AGLA004243	YQE_07430	OTAU000526	firefly-VS-All	0.02378	0.02327	999	0.0249116	0.209007	PREDICTED: polycomb protein Su(z)12 isoform X2 [Agrilus planipennis]	SUZ12_DROME Polycomb protein Su(z)12 OS=Drosophila melanogaster GN=Su(z)12 PE=1 SV=1	A0A1L7N289_9CUCU SUZ12 polycomb repressive complex 2 subunit OS=Gnatocerus cornutus GN=SUZ12 PE=2 SV=1	K11463 polycomb protein SUZ12	1 IPR019135; Polycomb protein, VEFS-Box	NA
		LY06331	LT12463	AQULA_004023-PA	snap_masked-scaffold346-processed-gene-4.811-mRNA-1	PPYR_11047-PA	ILUMI_27011-PA	TC006853	LOC108738317	AGLA002025	YQE_02653	OTAU002392	firefly-VS-All	0.02858	0.02511	0.17581	0.00142566	0.0584522	PREDICTED: PHD finger protein rhinoceros-like [Agrilus planipennis]	RNO_DROME PHD finger protein rhinoceros OS=Drosophila melanogaster GN=rno PE=1 SV=1	D7EJ84_TRICA Uncharacterized protein OS=Tribolium castaneum GN=TcasGA2_TC006853 PE=4 SV=2	K10482 BTB/POZ domain-containing protein 10	8 IPR000210; BTB/POZ domain IPR001965; Zinc finger, PHD-type IPR011011; Zinc finger, FYVE/PHD-type IPR011333; SKP1/BTB/POZ domain IPR013083; Zinc finger, RING/FYVE/PHD-type IPR019542; Enhancer of polycomb-like, N-terminal IPR019786; Zinc finger, PHD-type, conserved site IPR019787; Zinc finger, PHD-finger	GO:0005515 GO:0008270
		LY07027	LT08970	AQULA_006570-PA	maker-scaffold413-augustus-gene-0.429-mRNA-1	PPYR_01613-PA	ILUMI_22610-PA	TC009544	LOC108744454	AGLA006818	YQE_10404	OTAU002949	firefly-VS-All	0.02732	0.02574	3.2627	0.00886974	0.146102	PREDICTED: UPF0505 protein C16orf62 homolog isoform X1 [Agrilus planipennis]	CP062_MOUSE UPF0505 protein C16orf62 homolog OS=Mus musculus PE=1 SV=2	D6WSD3_TRICA UPF0505 protein CG8202-like Protein OS=Tribolium castaneum GN=TcasGA2_TC009544 PE=4 SV=1	NA	1 IPR029705; UPF0505 family	NA
		LY01021	LT08121	AQULA_006147-PA	maker-scaffold347-augustus-gene-0.380-mRNA-1	PPYR_11751-PA	ILUMI_08188-PA	TC012221	LOC108744029	AGLA012417	YQE_12543	OTAU015248	firefly-VS-All	0.06792	0.0632	999	0.0299583	0.223942	PREDICTED: huntingtin [Nicrophorus vespilloides]	HD_MOUSE Huntingtin OS=Mus musculus GN=Htt PE=1 SV=2	D6X048_TRICA Huntingtin-like Protein OS=Tribolium castaneum GN=TcasGA2_TC012221 PE=4 SV=2	K04533 huntingtin	8 IPR000091; Huntingtin IPR001818; Peptidase M10, metallopeptidase IPR006026; Peptidase, metallopeptidase IPR011989; Armadillo-like helical IPR016024; Armadillo-type fold IPR024079; Metallopeptidase, catalytic domain IPR024613; Huntingtin, middle-repeat IPR028426; Huntingtin family	GO:0004222 GO:0005488 GO:0005634 GO:0005737 GO:0006508 GO:0008237 GO:0008270 GO:0031012
		LY04364	LT05466	AQULA_009723-PA	maker-scaffold239-augustus-gene-3.366-mRNA-1	PPYR_13600-PA	ILUMI_09127-PA	TC006687	LOC108735960	AGLA008885	YQE_06547	OTAU001848	firefly-VS-All	0.03702	0.03559	999	0.0486992	0.276849	PREDICTED: calcium-activated chloride channel regulator 4-like isoform X2 [Agrilus planipennis]	CLCA1_HUMAN Calcium-activated chloride channel regulator 1 OS=Homo sapiens GN=CLCA1 PE=1 SV=3	D6WYH1_TRICA Calcium-activated chloride channel regulator 4-like Protein OS=Tribolium castaneum GN=TcasGA2_TC006687 PE=4 SV=2	K05030 calcium-activated chloride channel family member 4	2 IPR002035; von Willebrand factor, type A IPR013642; Calcium-activated chloride channel protein	NA
		LY15450	LT00357	AQULA_005431-PA	maker-scaffold382-augustus-gene-1.434-mRNA-1	PPYR_08151-PA	ILUMI_20557-PA	TC004140	LOC108739957	AGLA000322	YQE_09129	OTAU004374	firefly-VS-All	0.00278	0.00271	5.07481	0.000344884	0.0274487	PREDICTED: cytoplasmic FMR1-interacting protein isoform X2 [Agrilus planipennis]	CYFIP_DROME Cytoplasmic FMR1-interacting protein OS=Drosophila melanogaster GN=Sra-1 PE=1 SV=1	D6W6N5_TRICA Cytoplasmic FMR1-interacting protein-like Protein OS=Tribolium castaneum GN=TcasGA2_TC004140 PE=4 SV=1	K05749 cytoplasmic FMR1 interacting protein	2 IPR008081; Cytoplasmic FMR1-interacting IPR009828; Protein of unknown function DUF1394	NA
		LY11207	LT04183	AQULA_003584-PA	maker-scaffold377-augustus-gene-3.549-mRNA-1	PPYR_02209-PA	ILUMI_02682-PA	TC001775	LOC108733828	AGLA004575	YQE_09289	OTAU001321	firefly-VS-All	0.02157	0.02026	0.10327	0.0210759	0.198026	PREDICTED: nuclear factor 1 X-type isoform X2 [Agrilus planipennis]	NFIA_RAT Nuclear factor 1 A-type OS=Rattus norvegicus GN=Nfia PE=1 SV=2	D6W8F2_TRICA Uncharacterized protein OS=Tribolium castaneum GN=TcasGA2_TC001775 PE=3 SV=1	K09172 nuclear factor I, invertebrate	8 IPR000647; CTF transcription factor/nuclear factor 1 IPR003619; MAD homology 1, Dwarfin-type IPR006028; Gamma-aminobutyric acid A receptor/Glycine receptor alpha IPR006029; Neurotransmitter-gated ion-channel transmembrane domain IPR006201; Neurotransmitter-gated ion-channel IPR006202; Neurotransmitter-gated ion-channel ligand-binding domain IPR018000; Neurotransmitter-gated ion-channel, conserv…	GO:0003700 GO:0005230 GO:0005622 GO:0005634 GO:0006260 GO:0006355 GO:0006810 GO:0006811 GO:0016020 GO:0016021
		LY06586	LT04727	AQULA_011455-PA	maker-scaffold240-augustus-gene-4.368-mRNA-1	PPYR_10866-PA	ILUMI_01264-PA	TC003474	LOC108741054	AGLA013501	YQE_02772	OTAU009507	firefly-VS-All	0.00575	0.00535	33.6717	0.0103429	0.15176	PREDICTED: negative elongation factor D [Agrilus planipennis]	NELFD_DROME Negative elongation factor D OS=Drosophila melanogaster GN=TH1 PE=1 SV=2	D6WGW8_TRICA Negative elongation factor D-like Protein OS=Tribolium castaneum GN=TcasGA2_TC003474 PE=4 SV=1	K15181 negative elongation factor C/D	1 IPR006942; TH1 protein	GO:0005634 GO:0045892
		LY11414	LT05798	AQULA_014257-PA	maker-scaffold366-augustus-gene-2.397-mRNA-1	PPYR_09836-PA	ILUMI_13403-PA	TC000032	LOC108736238	AGLA017658	YQE_08275	OTAU016382	firefly-VS-All	0.02691	0.02499	999	0.00271325	0.085565	PREDICTED: cell division cycle protein 27 homolog [Agrilus planipennis]	CDC27_RAT Cell division cycle protein 27 homolog OS=Rattus norvegicus GN=Cdc27 PE=2 SV=1	D6WE80_TRICA Cell division cycle protein 27 homolog-like Protein OS=Tribolium castaneum GN=TcasGA2_TC000032 PE=4 SV=1	K03350 anaphase-promoting complex subunit 3	5 IPR001440; Tetratricopeptide repeat 1 IPR011990; Tetratricopeptide-like helical domain IPR013026; Tetratricopeptide repeat-containing domain IPR013105; Tetratricopeptide repeat 2 IPR019734; Tetratricopeptide repeat	GO:0005515
		LY12029	LT02814	AQULA_012279-PA	maker-scaffold236-snap-gene-4.426-mRNA-1	PPYR_08146-PA	ILUMI_03926-PA	TC004103	LOC108742200	AGLA014701	YQE_01968	OTAU000142	firefly-VS-All	0.00882	0.00801	61.1763	0.0136997	0.164352	PREDICTED: elongator complex protein 3 [Tribolium castaneum]_x0001_EFA12228.1 putative elongator complex protein 3-like Protein [Tribolium castaneum]	ELP3_CHICK Elongator complex protein 3 OS=Gallus gallus GN=ELP3 PE=2 SV=1	D7ELK9_TRICA Elongator complex protein 3 OS=Tribolium castaneum GN=TcasGA2_TC004103 PE=3 SV=1	K07739 elongator complex protein 3 [EC:2.3.1.48]	7 IPR000182; GNAT domain IPR005910; Histone acetyltransferase ELP3 IPR006638; Elongator protein 3/MiaB/NifB IPR007197; Radical SAM IPR016181; Acyl-CoA N-acyltransferase IPR023404; Radical SAM, alpha/beta horseshoe IPR032432; Radical SAM, C-terminal extension	GO:0003824 GO:0008080 GO:0051536
		LY11235	LT14103	AQULA_009525-PA	maker-scaffold377-augustus-gene-0.416-mRNA-1	PPYR_05872-PA	ILUMI_23161-PA	TC001752	LOC108740656	AGLA008326	YQE_06712	OTAU001400	firefly-VS-All	0.02103	0.02	1.14202	0.00317784	0.0895755	PREDICTED: solute carrier family 12 member 8 isoform X2 [Nicrophorus vespilloides]	S12A8_MOUSE Solute carrier family 12 member 8 OS=Mus musculus GN=Slc12a8 PE=2 SV=2	D6W8B2_TRICA Solute carrier family 12 member 8-like Protein OS=Tribolium castaneum GN=TcasGA2_TC001752 PE=4 SV=1	K14428 solute carrier family 12 (potassium/chloride transporters), member 8	1 IPR004841; Amino acid permease/ SLC12A domain	GO:0006810 GO:0016020 GO:0055085
		LY03477	LT03255	AQULA_004616-PA	maker-scaffold370-snap-gene-3.668-mRNA-1	PPYR_00940-PA	ILUMI_01458-PA	TC008808	LOC108738853	AGLA006459	YQE_11271	OTAU005638	firefly-VS-All	0.033	0.03101	999	0.000656406	0.0371237	protein fem-1 homolog B isoform X5 [Zootermopsis nevadensis]	FEM1B_CHICK Protein fem-1 homolog B OS=Gallus gallus GN=FEM1B PE=2 SV=1	A0A067RA81_ZOONE Fem-1-like protein B OS=Zootermopsis nevadensis GN=L798_06165 PE=4 SV=1	K10349 Fem-1 homolog b	2 IPR002110; Ankyrin repeat IPR020683; Ankyrin repeat-containing domain	GO:0005515
		LY10667	LT00411	AQULA_003010-PA	maker-scaffold435-snap-gene-1.685-mRNA-1	PPYR_02491-PA	ILUMI_08856-PA	TC010168	LOC108740893	AGLA008662	YQE_11350	OTAU008574	firefly-VS-All	0.03971	0.03877	999	0.000959905	0.046384	PREDICTED: presequence protease, mitochondrial [Nicrophorus vespilloides]_x0001_XP_017783701.1 PREDICTED: presequence protease, mitochondrial [Nicrophorus vespilloides]_x0001_XP_017783702.1 PREDICTED: presequence protease, mitochondrial [Nicrophorus vespilloides]	PREP_DROME Presequence protease, mitochondrial OS=Drosophila melanogaster GN=CG3107 PE=2 SV=2	D6WT63_TRICA Uncharacterized protein OS=Tribolium castaneum GN=TcasGA2_TC010168 PE=4 SV=2	K06972	4 IPR007863; Peptidase M16, C-terminal IPR011237; Peptidase M16 domain IPR011249; Metalloenzyme, LuxS/M16 peptidase-like IPR013578; Peptidase M16C associated	GO:0003824 GO:0006508 GO:0046872
		LY13483	LT10029	AQULA_000726-PA	maker-scaffold377-augustus-gene-2.464-mRNA-1	PPYR_08040-PA	ILUMI_04441-PA	TC034513	LOC108737324	AGLA013535	YQE_09167	OTAU001399	firefly-VS-All	0.01357	0.01142	999	0.00328466	0.0897319	PREDICTED: solute carrier organic anion transporter family member 3A1 [Agrilus planipennis]_x0001_XP_018325613.1 PREDICTED: solute carrier organic anion transporter family member 3A1 [Agrilus planipennis]_x0001_XP_018325614.1 PREDICTED: solute carrier organic anion transporter family member 3A1 [Agrilus planipennis]_x0001_XP_018325615.1 PREDICTED: solute carrier organic anion transporter family m…	SO3A1_RAT Solute carrier organic anion transporter family member 3A1 OS=Rattus norvegicus GN=Slco3a1 PE=2 SV=1	U4TZA6_DENPD Solute carrier organic anion transporter family member OS=Dendroctonus ponderosae GN=D910_03590 PE=3 SV=1	K14353 solute carrier organic anion transporter family, member 3A	3 IPR002350; Kazal domain IPR004156; Organic anion transporter polypeptide OATP IPR020846; Major facilitator superfamily domain	GO:0005215 GO:0005515 GO:0006810 GO:0016020
		LY07641	LT08552	AQULA_007927-PA	augustus_masked-scaffold402-processed-gene-2.38-mRNA-1	PPYR_11908-PA	ILUMI_27298-PA	TC001101	LOC108737145	AGLA001387	YQE_11655	OTAU006147	firefly-VS-All	0.02517	0.02394	0.2453	0.00703492	0.139974	PREDICTED: probable ATP-dependent RNA helicase DDX10 [Megachile rotundata]	DDX10_HUMAN Probable ATP-dependent RNA helicase DDX10 OS=Homo sapiens GN=DDX10 PE=1 SV=2	E1ZZ10_CAMFO RNA helicase OS=Camponotus floridanus GN=EAG_06998 PE=3 SV=1	K14776 ATP-dependent RNA helicase DDX10/DBP4 [EC:3.6.4.13]	7 IPR000629; ATP-dependent RNA helicase DEAD-box, conserved site IPR001650; Helicase, C-terminal IPR011545; DEAD/DEAH box helicase domain IPR014001; Helicase superfamily 1/2, ATP-binding domain IPR014014; RNA helicase, DEAD-box type, Q motif IPR025313; Domain of unknown function DUF4217 IPR027417; P-loop containing nucleoside triphosphate hydrolase	GO:0003676 GO:0005524
		LY05092	LT08349	AQULA_003245-PA	maker-scaffold374-augustus-gene-2.352-mRNA-1	PPYR_08251-PA	ILUMI_02584-PA	TC033250	LOC108737403	AGLA012410	YQE_04007	OTAU009007	firefly-VS-All	0.02457	0.02273	999	0.0115851	0.158189	PREDICTED: netrin receptor UNC5C isoform X2 [Nicrophorus vespilloides]	UN5BA_XENLA Netrin receptor UNC5B-a OS=Xenopus laevis GN=unc5b-a PE=2 SV=1	A0A139WHJ8_TRICA Netrin receptor unc-5-like Protein OS=Tribolium castaneum GN=TcasGA2_TC033250 PE=4 SV=1	K07521 netrin receptor unc-5	9 IPR000488; Death domain IPR000884; Thrombospondin type-1 (TSP1) repeat IPR000906; ZU5 domain IPR003598; Immunoglobulin subtype 2 IPR003599; Immunoglobulin subtype IPR007110; Immunoglobulin-like domain IPR011029; Death-like domain IPR013098; Immunoglobulin I-set IPR013783; Immunoglobulin-like fold	GO:0005515 GO:0007165
		LY13327	LT07239	AQULA_000022-PA	augustus_masked-scaffold366-processed-gene-3.29-mRNA-1	PPYR_10245-PA	ILUMI_07136-PA	TC003407	LOC108744593	AGLA007531	YQE_08262	OTAU004066	Luc-VS-All	0.03118	0.0298	0.08452	0.0262024	0.236128	PREDICTED: frizzled-2 [Nicrophorus vespilloides]	FRIZ2_DROME Frizzled-2 OS=Drosophila melanogaster GN=fz2 PE=1 SV=1	D6WG76_TRICA Frizzled 2 OS=Tribolium castaneum GN=Fz2 PE=3 SV=1	K02375 frizzled 5/8	4 IPR000539; Frizzled protein IPR015526; Frizzled/secreted frizzled-related protein IPR017981; GPCR, family 2-like IPR020067; Frizzled domain	GO:0004888 GO:0005515 GO:0007166 GO:0016020
		LY06653	LT09841	AQULA_005734-PA	maker-scaffold362-augustus-gene-3.730-mRNA-1	PPYR_11697-PA	ILUMI_17104-PA	TC034446	LOC108732703	AGLA011730	YQE_10097	OTAU002130	Luc-VS-All	0.0185	0.01772	745.537	0.0340259	0.258562	PREDICTED: F-box/LRR-repeat protein 2 [Nicrophorus vespilloides]	FBXL2_MOUSE F-box/LRR-repeat protein 2 OS=Mus musculus GN=Fbxl2 PE=1 SV=1	E2CA99_HARSA F-box/LRR-repeat protein 2 OS=Harpegnathos saltator GN=EAI_15555 PE=4 SV=1	K10268 F-box and leucine-rich repeat protein 2/20	2 IPR001810; F-box domain IPR032675; Leucine-rich repeat domain, L domain-like	GO:0005515
		LY06782	LT06655	AQULA_009237-PA	maker-scaffold242-augustus-gene-0.468-mRNA-1	PPYR_01816-PA	ILUMI_10133-PA	TC005070	LOC108733717	AGLA021892	YQE_12254	OTAU007565	Luc-VS-All	0.00927	0.00852	3.64386	6.456e-06	0.00218374	PREDICTED: beta-catenin-like protein 1 [Tribolium castaneum]_x0001_EFA12950.1 Beta-catenin-like protein 1 [Tribolium castaneum]	CTBL1_BOVIN Beta-catenin-like protein 1 OS=Bos taurus GN=CTNNBL1 PE=2 SV=3	D7EK03_TRICA Uncharacterized protein OS=Tribolium castaneum GN=TcasGA2_TC005070 PE=4 SV=1	K12864 beta-catenin-like protein 1	3 IPR011989; Armadillo-like helical IPR013180; Beta-catenin-like protein 1, N-terminal IPR016024; Armadillo-type fold	GO:0005488
		LY14245	LT11206	AQULA_009116-PA	maker-scaffold449-augustus-gene-0.436-mRNA-1	PPYR_03026-PA	ILUMI_01613-PA	TC015134	LOC108739618	AGLA006339	YQE_08347	OTAU007485	Luc-VS-All	0.0273	0.02673	999	0.0368591	0.260937	PREDICTED: lamin Dm0-like [Anoplophora glabripennis]	LAM0_DROME Lamin Dm0 OS=Drosophila melanogaster GN=Lam PE=1 SV=4	V5GWB7_ANOGL Lamin Dm0 OS=Anoplophora glabripennis GN=LAM0 PE=3 SV=1	K07611 lamin B	3 IPR001322; Lamin Tail Domain IPR001664; Intermediate filament protein IPR018039; Intermediate filament protein, conserved site	GO:0005198 GO:0005882
		LY17227	LT07481	AQULA_001386-PA	augustus_masked-scaffold384-processed-gene-3.150-mRNA-1	PPYR_12474-PA	ILUMI_24408-PA	TC030942	LOC108743406	AGLA009858	YQE_11266	OTAU009755	Luc-VS-All	0.01964	0.0191	999	0.00475356	0.112834	Anaphase-promoting complex subunit 3 protein [Oryctes borbonicus]	STIP1_CRIGR Stress-induced-phosphoprotein 1 OS=Cricetulus griseus GN=STIP1 PE=2 SV=1	A0A0T6B407_9SCAR Anaphase-promoting complex subunit 3 protein OS=Oryctes borbonicus GN=AMK59_4182 PE=4 SV=1	K09553 stress-induced-phosphoprotein 1	5 IPR001440; Tetratricopeptide repeat 1 IPR006636; Heat shock chaperonin-binding IPR011990; Tetratricopeptide-like helical domain IPR013026; Tetratricopeptide repeat-containing domain IPR019734; Tetratricopeptide repeat	GO:0005515
		LY04633	LT12170	AQULA_008881-PA	maker-scaffold362-snap-gene-3.787-mRNA-1	PPYR_11658-PA	ILUMI_25863-PA	TC012866	LOC108739867	AGLA020612	YQE_02071	OTAU003365	Luc-VS-All	0.00732	0.00763	999	0.0164602	0.195104	PREDICTED: FACT complex subunit Ssrp1 [Tribolium castaneum]_x0001_EFA10605.2 FACT complex subunit Ssrp1-like Protein [Tribolium castaneum]	SSRP1_DROPS FACT complex subunit Ssrp1 OS=Drosophila pseudoobscura pseudoobscura GN=Ssrp PE=3 SV=2	D6X1B7_TRICA FACT complex subunit SSRP1 OS=Tribolium castaneum GN=TcasGA2_TC012866 PE=3 SV=2	K09272 structure-specific recognition protein 1	5 IPR000969; Structure-specific recognition protein IPR009071; High mobility group box domain IPR011993; PH domain-like IPR013719; Domain of unknown function DUF1747 IPR024954; SSRP1 domain	GO:0003677 GO:0005634
		LY01004	LT03417	AQULA_011698-PA	maker-scaffold358-snap-gene-2.398-mRNA-1	PPYR_11221-PA	ILUMI_25743-PA	TC012416	LOC108740965	AGLA006603	YQE_11253	OTAU002241	Luc-VS-All	0.01759	0.01695	1.0603	0.0433258	0.283913	PREDICTED: protein flightless-1 [Tribolium castaneum]_x0001_EFA10220.1 Protein flightless-1-like Protein [Tribolium castaneum]	FLII_DROME Protein flightless-1 OS=Drosophila melanogaster GN=fliI PE=2 SV=1	D6X267_TRICA Protein flightless-1-like Protein OS=Tribolium castaneum GN=TcasGA2_TC012416 PE=4 SV=1	K05768 gelsolin	7 IPR001611; Leucine-rich repeat IPR003591; Leucine-rich repeat, typical subtype IPR007122; Villin/Gelsolin IPR007123; Gelsolin-like domain IPR029006; ADF-H/Gelsolin-like domain IPR029919; Protein flightless-1 IPR032675; Leucine-rich repeat domain, L domain-like	GO:0003779 GO:0005515 GO:0030036 GO:0051014
		LY05458	LT05737	AQULA_005948-PA	maker-scaffold480-augustus-gene-0.726-mRNA-1	PPYR_10114-PA	ILUMI_26578-PA	TC003153	LOC108735192	AGLA009161	YQE_09863	OTAU002153	Luc-VS-All	0.02731	0.02698	999	0.0119755	0.170467	PREDICTED: TBC1 domain family member 14-like isoform X1 [Anoplophora glabripennis]	TBC14_HUMAN TBC1 domain family member 14 OS=Homo sapiens GN=TBC1D14 PE=1 SV=3	D6WEY5_TRICA TBC1 domain family member 12-like Protein OS=Tribolium castaneum GN=TcasGA2_TC003153 PE=4 SV=2	K11837 ubiquitin carboxyl-terminal hydrolase 6/32 [EC:3.1.2.15]	1 IPR000195; Rab-GTPase-TBC domain	NA
		LY12456	LT01399	AQULA_012771-PA	maker-scaffold234-augustus-gene-5.564-mRNA-1	PPYR_12802-PA	ILUMI_10526-PA	TC005395	LOC108740440	AGLA021188	YQE_09458	OTAU001634	Luc-VS-All	0.00968	0.00769	0.03113	0.0245319	0.228908	PREDICTED: 60S ribosomal protein L3 [Tribolium castaneum]_x0001_EFA07826.1 60S ribosomal protein L3-like Protein [Tribolium castaneum]	RL3_DROME 60S ribosomal protein L3 OS=Drosophila melanogaster GN=RpL3 PE=1 SV=3	D6WZ30_TRICA 60S ribosomal protein L3-like Protein OS=Tribolium castaneum GN=TcasGA2_TC005395 PE=3 SV=1	K02925 large subunit ribosomal protein L3e	3 IPR000597; Ribosomal protein L3 IPR009000; Translation protein, beta-barrel domain IPR019926; Ribosomal protein L3, conserved site	GO:0003735 GO:0005622 GO:0005840 GO:0006412
		LY04506	LT02954	AQULA_007912-PA	maker-scaffold394-augustus-gene-1.436-mRNA-1	PPYR_05661-PA	ILUMI_21206-PA	TC016056	LOC108738257	AGLA002226	YQE_09224	OTAU003300	Luc-VS-All	0.03229	0.03139	999	0.0141751	0.186202	PREDICTED: protein DENND6A [Tribolium castaneum]_x0001_EFA11536.1 Protein DENND6B-like Protein [Tribolium castaneum]	DEN6B_MOUSE Protein DENND6B OS=Mus musculus GN=Dennd6b PE=2 SV=3	D6W6S7_TRICA Protein DENND6B-like Protein OS=Tribolium castaneum GN=TcasGA2_TC016056 PE=4 SV=1	NA	1 IPR024224; DENND6	NA
		LY07131	LT08086	AQULA_012305-PA	maker-scaffold377-augustus-gene-0.390-mRNA-1	PPYR_05863-PA	ILUMI_02691-PA	TC012172	LOC108739284	AGLA000377	YQE_06702	OTAU001364	Luc-VS-All	0.02715	0.02712	999	0.0462083	0.292335	PREDICTED: signal recognition particle subunit SRP72 [Agrilus planipennis]	SRP72_CANLF Signal recognition particle subunit SRP72 OS=Canis lupus familiaris GN=SRP72 PE=1 SV=3	D6X0N6_TRICA Signal recognition particle subunit SRP72 OS=Tribolium castaneum GN=TcasGA2_TC012172 PE=3 SV=1	K03108 signal recognition particle subunit SRP72	4 IPR011990; Tetratricopeptide-like helical domain IPR013026; Tetratricopeptide repeat-containing domain IPR013699; Signal recognition particle, SRP72 subunit, RNA-binding IPR026270; Signal recognition particle, SRP72 subunit	GO:0005515 GO:0006614 GO:0008312 GO:0048500
		LY17936	LT14269	AQULA_007023-PA	augustus_masked-scaffold27-processed-gene-0.24-mRNA-1	PPYR_13202-PA	ILUMI_26722-PA	TC005949	LOC108734899	AGLA014732	YQE_05636	OTAU013132	Luc-VS-All	0.01779	0.01755	153.998	0.0425898	0.28247	PREDICTED: E3 ubiquitin-protein ligase UBR3 [Agrilus planipennis]	UBR3_DROME E3 ubiquitin-protein ligase Ubr3 OS=Drosophila melanogaster GN=Ubr3 PE=1 SV=4	A0A195C4T0_9HYME E3 ubiquitin-protein ligase UBR3 OS=Cyphomyrmex costatus GN=ALC62_13730 PE=4 SV=1	K11978 E3 ubiquitin-protein ligase UBR3 [EC:6.3.2.19]	2 IPR003126; Zinc finger, UBR-type IPR013083; Zinc finger, RING/FYVE/PHD-type	GO:0008270
		LY06594	LT03599	AQULA_000995-PA	maker-scaffold454-augustus-gene-1.479-mRNA-1	PPYR_10360-PA	ILUMI_09995-PA	TC002495	LOC108737727	AGLA006883	YQE_11075	OTAU000704	Luc-VS-All	0.01083	0.01051	999	0.00640821	0.139692	PREDICTED: coiled-coil domain-containing protein 93 isoform X2 [Anoplophora glabripennis]	CCD93_XENTR Coiled-coil domain-containing protein 93 OS=Xenopus tropicalis GN=ccdc93 PE=2 SV=1	D6WHJ6_TRICA Coiled-coil domain-containing protein 93-like Protein OS=Tribolium castaneum GN=TcasGA2_TC002495 PE=4 SV=2	NA	1 IPR019159; Coiled-coil domain of unkwon function DUF2037	NA
		LY07294	LT10923	AQULA_010286-PA	maker-scaffold409-augustus-gene-2.494-mRNA-1	PPYR_02475-PA	ILUMI_08409-PA	TC009967	LOC108743145	AGLA013782	YQE_03474	OTAU003232	Luc-VS-All	0.0135	0.01293	999	0.0168168	0.195191	WD40 domain-containing protein [Oryctes borbonicus]	RAEL1_PONAB mRNA export factor OS=Pongo abelii GN=RAE1 PE=2 SV=1	A0A0T6AYK4_9SCAR WD40 domain-containing protein OS=Oryctes borbonicus GN=AMK59_7890 PE=4 SV=1	K14298 mRNA export factor	5 IPR001680; WD40 repeat IPR015943; WD40/YVTN repeat-like-containing domain IPR017986; WD40-repeat-containing domain IPR019775; WD40 repeat, conserved site IPR020472; G-protein beta WD-40 repeat	GO:0005515
		LY12751	LT04783	AQULA_009172-PA	maker-scaffold499-augustus-gene-0.665-mRNA-1	PPYR_05069-PA	ILUMI_05301-PA	TC001231	LOC108743476	AGLA007779	YQE_11207	OTAU011926	Luc-VS-All	0.03842	0.03629	999	0.0240923	0.22795	PREDICTED: probable nucleoporin Nup54 [Agrilus planipennis]_x0001_XP_018334559.1 PREDICTED: probable nucleoporin Nup54 [Agrilus planipennis]	NUP54_DROME Probable nucleoporin Nup54 OS=Drosophila melanogaster GN=Nup54 PE=2 SV=1	D6WAW7_TRICA Putative nucleoporin Nup54-like Protein OS=Tribolium castaneum GN=TcasGA2_TC001231 PE=4 SV=2	K14308 nuclear pore complex protein Nup54	3 IPR024864; Nucleoporin Nup54/Nup57/Nup44 IPR025574; Nucleoporin FG repeat IPR025712; Nucleoporin Nup54, alpha-helical domain	GO:0005643
		LY17898	LT05729	AQULA_004929-PA	maker-scaffold480-augustus-gene-0.730-mRNA-1	PPYR_10105-PA	ILUMI_07239-PA	TC003654	LOC108735554	AGLA004246	YQE_07629	OTAU008942	Luc-VS-All	0.01883	0.01874	999	0.0474122	0.295616	PREDICTED: serine/threonine-protein kinase SAPK7-like [Agrilus planipennis]	SBK1_MOUSE Serine/threonine-protein kinase SBK1 OS=Mus musculus GN=Sbk1 PE=2 SV=1	A0A0T6BGK7_9SCAR Protein kinase OS=Oryctes borbonicus GN=AMK59_671 PE=4 SV=1	K08858 SH3-binding domain kinase 1 [EC:2.7.11.1]	5 IPR000719; Protein kinase domain IPR002290; Serine/threonine/dual specificity protein kinase, catalytic domain IPR008271; Serine/threonine-protein kinase, active site IPR011009; Protein kinase-like domain IPR017441; Protein kinase, ATP binding site	GO:0004672 GO:0005524 GO:0006468
	Ancestor of Lampyridae-Elateridae	LY13086	LT01239	AQULA_002562-PA	maker-scaffold242-augustus-gene-2.491-mRNA-1	PPYR_08330-PA	ILUMI_16306-PA	TC013887	LOC108739736	AGLA014066	YQE_06183	OTAU011386	Luc-VS-All	0.03365	0.03276	999	0.0158028	0.190903	PREDICTED: probable glutamate--tRNA ligase, mitochondrial [Nicrophorus vespilloides]	SYEM_CHICK Probable glutamate--tRNA ligase, mitochondrial OS=Gallus gallus GN=EARS2 PE=2 SV=1	A0A139WI37_TRICA Putative glutamate--tRNA ligase, mitochondrial-like Protein OS=Tribolium castaneum GN=TcasGA2_TC013887 PE=3 SV=1	K01885 glutamyl-tRNA synthetase [EC:6.1.1.17]	7 IPR000924; Glutamyl/glutaminyl-tRNA synthetase IPR004527; Glutamate-tRNA ligase, bacterial/mitochondrial IPR008925; Aminoacyl-tRNA synthetase, class I, anticodon-binding IPR014729; Rossmann-like alpha/beta/alpha sandwich fold IPR020058; Glutamyl/glutaminyl-tRNA synthetase, class Ib, catalytic domain IPR020061; Glutamyl/glutaminyl-tRNA synthetase, class Ib, alpha-bundle domain IPR020751; Aminoac…	GO:0000049 GO:0000166 GO:0004812 GO:0004818 GO:0005524 GO:0005737 GO:0006418 GO:0006424 GO:0016876 GO:0043039
		LY02642	LT07457	AQULA_013663-PA	maker-scaffold384-augustus-gene-1.416-mRNA-1	PPYR_06613-PA	ILUMI_08379-PA	TC012671	LOC108741732	AGLA019247	YQE_02891	OTAU000519	Luc-VS-All	0.01537	0.01426	469.386	3.0266e-05	0.00508247	PREDICTED: calcium-transporting ATPase sarcoplasmic/endoplasmic reticulum type isoform X1 [Cephus cinctus]	ATC1_ANOGA Calcium-transporting ATPase sarcoplasmic/endoplasmic reticulum type OS=Anopheles gambiae GN=Ca-P60A PE=3 SV=5	A0A195CU94_9HYME Calcium-transporting ATPase OS=Cyphomyrmex costatus GN=ALC62_05405 PE=3 SV=1	K05853 Ca2+ transporting ATPase, sarcoplasmic/endoplasmic reticulum [EC:3.6.3.8]	8 IPR001757; P-type ATPase IPR005782; P-type ATPase, subfamily IIA, SERCA-type IPR006068; Cation-transporting P-type ATPase, C-terminal IPR008250; P-type ATPase, A domain IPR018303; P-type ATPase, phosphorylation site IPR023214; HAD-like domain IPR023298; P-type ATPase, transmembrane domain IPR023299; P-type ATPase, cytoplasmic domain N	GO:0000166 GO:0005388 GO:0006816 GO:0016021 GO:0046872
		LY16247	LT12294	AQULA_011159-PA	maker-scaffold449-snap-gene-0.490-mRNA-1	PPYR_03115-PA	ILUMI_20887-PA	TC033450	LOC108734565	AGLA006328	YQE_10906	OTAU008313	Luc-VS-All	0.01391	0.01386	999	0.0195291	0.205647	PREDICTED: optomotor-blind protein isoform X2 [Anoplophora glabripennis]	OMB_DROME Optomotor-blind protein OS=Drosophila melanogaster GN=bi PE=1 SV=3	A0A139WG93_TRICA Optomotor-blind protein-like Protein OS=Tribolium castaneum GN=TcasGA2_TC033450 PE=4 SV=1	K10177 T-box protein 3	4 IPR001699; Transcription factor, T-box IPR008967; p53-like transcription factor, DNA-binding IPR018186; Transcription factor, T-box, conserved site IPR021101; Optomotor-blind protein, N-terminal	GO:0003700 GO:0005634 GO:0006355
		LY17031	LT12934	AQULA_010933-PA	maker-scaffold415-snap-gene-1.933-mRNA-1	PPYR_04507-PA	ILUMI_14299-PA	TC000185	LOC108737633	AGLA001313	YQE_11003	OTAU000906	Luc-VS-All	0.01337	0.01165	0.06958	0.00278267	0.0801054	PREDICTED: heterogeneous nuclear ribonucleoprotein R isoform X7 [Nicrophorus vespilloides]	HNRPQ_MOUSE Heterogeneous nuclear ribonucleoprotein Q OS=Mus musculus GN=Syncrip PE=1 SV=2	A0A139WM51_TRICA Heterogeneous nuclear ribonucleoprotein Q-like Protein OS=Tribolium castaneum GN=TcasGA2_TC000185 PE=4 SV=1	K13160 heterogeneous nuclear ribonucleoprotein Q	3 IPR000504; RNA recognition motif domain IPR006535; HnRNP R/Q splicing factor IPR012677; Nucleotide-binding alpha-beta plait domain	GO:0000166 GO:0003676
		LY04265	LT10504	AQULA_005360-PA	maker-scaffold372-augustus-gene-2.437-mRNA-1	PPYR_13418-PA	ILUMI_01098-PA	TC006704	LOC108744129	AGLA005940	YQE_12674	OTAU001942	Luc-VS-All	0.00901	0.00816	24.4073	0.00756173	0.144239	C2 domain containing protein [Oryctes borbonicus]	SMUF1_DROME E3 ubiquitin-protein ligase Smurf1 OS=Drosophila melanogaster GN=lack PE=1 SV=3	A0A0T6B731_9SCAR C2 domain containing protein OS=Oryctes borbonicus GN=AMK59_4654 PE=4 SV=1	K04678 E3 ubiquitin ligase SMURF1/2 [EC:6.3.2.19]	3 IPR000008; C2 domain IPR000569; HECT domain IPR001202; WW domain	GO:0004842 GO:0005515
		LY16180	LT07930	AQULA_009667-PA	maker-scaffold495-augustus-gene-0.822-mRNA-1	PPYR_14403-PA	ILUMI_25232-PA	TC031473	LOC108734400	AGLA014915	YQE_10832	OTAU006619	Luc-VS-All	0.01863	0.01674	0.05687	0.0102436	0.155952	PREDICTED: ubiquitin-like modifier-activating enzyme 1 [Tribolium castaneum]_x0001_KYB28908.1 Ubiquitin-like modifier-activating enzyme 1 [Tribolium castaneum]	UBA1_BOVIN Ubiquitin-like modifier-activating enzyme 1 OS=Bos taurus GN=UBA1 PE=2 SV=1	A0A139WLH6_TRICA Ubiquitin-like modifier-activating enzyme 1 OS=Tribolium castaneum GN=TcasGA2_TC031473 PE=3 SV=1	K03178 ubiquitin-activating enzyme E1 [EC:6.3.2.19]	10 IPR000011; Ubiquitin/SUMO-activating enzyme E1 IPR000594; THIF-type NAD/FAD binding fold IPR016040; NAD(P)-binding domain IPR018074; Ubiquitin-activating enzyme E1, conserved site IPR018075; Ubiquitin-activating enzyme E1 IPR018965; Ubiquitin-activating enzyme E1, C-terminal IPR019572; Ubiquitin-activating enzyme, catalytic cysteine domain IPR032418; Ubiquitin-activating enzyme E1, FCCH domain…	GO:0006464 GO:0008641
		LY00461	LT00598	AQULA_007937-PA	maker-scaffold235-augustus-gene-6.612-mRNA-1	PPYR_07120-PA	ILUMI_22978-PA	TC007325	LOC108735053	AGLA010135	YQE_04601	OTAU003696	Luc-VS-All	0.05041	0.04977	999	0.0438566	0.283913	PREDICTED: receptor-type tyrosine-protein phosphatase eta-like isoform X2 [Agrilus planipennis]	PTP10_DROME Tyrosine-protein phosphatase 10D OS=Drosophila melanogaster GN=Ptp10D PE=1 SV=4	D2A089_TRICA Tyrosine-protein phosphatase 10D-like Protein OS=Tribolium castaneum GN=TcasGA2_TC007325 PE=4 SV=2	K01104 protein-tyrosine phosphatase [EC:3.1.3.48]	7 IPR000242; PTP type protein phosphatase IPR000387; Tyrosine specific protein phosphatases domain IPR003595; Protein-tyrosine phosphatase, catalytic IPR003961; Fibronectin type III IPR013783; Immunoglobulin-like fold IPR016130; Protein-tyrosine phosphatase, active site IPR029021; Protein-tyrosine phosphatase-like	GO:0004725 GO:0005515 GO:0006470 GO:0016311 GO:0016791
		LY16052	LT08904	AQULA_000824-PA	maker-scaffold415-augustus-gene-1.852-mRNA-1	PPYR_04236-PA	ILUMI_13312-PA	TC004357	LOC108738590	AGLA002407	YQE_10965	OTAU011100	Luc-VS-All	0.02222	0.02198	494.15	0.0387764	0.271836	PH-interacting protein isoform X4 [Athalia rosae]	BRWD3_MOUSE Bromodomain and WD repeat-containing protein 3 OS=Mus musculus GN=Brwd3 PE=1 SV=1	A0A088AJ38_APIME Uncharacterized protein OS=Apis mellifera GN=LOC726985 PE=4 SV=1	K11797 PH-interacting protein	6 IPR001487; Bromodomain IPR001680; WD40 repeat IPR015943; WD40/YVTN repeat-like-containing domain IPR017986; WD40-repeat-containing domain IPR018359; Bromodomain, conserved site IPR019775; WD40 repeat, conserved site	GO:0005515
		LY03836	LT11407	AQULA_009861-PA	maker-scaffold352-augustus-gene-1.446-mRNA-1	PPYR_08643-PA	ILUMI_05935-PA	TC013449	LOC108745024	AGLA004339	YQE_04044	OTAU015654	Luc-VS-All	0.01394	0.01346	224.492	0.025498	0.234047	hypothetical protein AMK59_8654 [Oryctes borbonicus]	DMDA_DROME Dystrophin, isoforms A/C/F/G/H OS=Drosophila melanogaster GN=Dys PE=1 SV=3	A0A0T6AVQ4_9SCAR Uncharacterized protein OS=Oryctes borbonicus GN=AMK59_8654 PE=4 SV=1	K10366 dystrophin	7 IPR000433; Zinc finger, ZZ-type IPR001202; WW domain IPR002017; Spectrin repeat IPR011992; EF-hand domain pair IPR015153; EF-hand domain, type 1 IPR015154; EF-hand domain, type 2 IPR018159; Spectrin/alpha-actinin	GO:0005515 GO:0008270
		LY17134	LT08464	AQULA_011121-PA	maker-scaffold472-augustus-gene-0.786-mRNA-1	PPYR_03737-PA	ILUMI_00637-PA	TC011461	LOC108735712	AGLA002456	YQE_05478	OTAU004927	Luc-VS-All	0.03893	0.03506	0.2143	0.000596655	0.0403637	PREDICTED: tropomyosin-1 isoform X1 [Agrilus planipennis]	TPM1_BOMMO Tropomyosin-1 OS=Bombyx mori PE=1 SV=1	A0A146L7B1_LYGHE Tropomyosin-1 OS=Lygus hesperus GN=TPM1_0 PE=3 SV=1	K10373 tropomyosin 1	1 IPR000533; Tropomyosin	NA
		LY08764	LT01058	AQULA_006772-PA	maker-scaffold406-augustus-gene-0.389-mRNA-1	PPYR_01357-PA	ILUMI_25459-PA	TC001084	LOC108741608	AGLA001323	YQE_01574	OTAU005617	Luc-VS-All	0.03798	0.03825	999	0.0298998	0.246673	PREDICTED: protein spartin isoform X1 [Aethina tumida]	SPART_DROME Protein spartin OS=Drosophila melanogaster GN=spartin PE=1 SV=1	D6WA12_TRICA Protein spartin-like Protein OS=Tribolium castaneum GN=TcasGA2_TC001084 PE=4 SV=1	K10799 tankyrase [EC:2.4.2.30]	2 IPR007330; MIT IPR009686; Senescence/spartin-associated	NA
		LY00270	LT07985	AQULA_013952-PA	maker-scaffold64-augustus-gene-0.382-mRNA-1	PPYR_05464-PA	ILUMI_21182-PA	TC014929	LOC108737303	AGLA011031	YQE_01899	OTAU002740	Luc-VS-All	0.02612	0.02424	3.49366	0.0322688	0.251584	PREDICTED: peroxiredoxin 1 [Aethina tumida]_x0001_XP_019881255.1 PREDICTED: peroxiredoxin 1 [Aethina tumida]	PRDX1_DROME Peroxiredoxin 1 OS=Drosophila melanogaster GN=Jafrac1 PE=1 SV=1	A0A0F7CA96_9CUCU PRX protein OS=Dastarcus helophoroides PE=2 SV=1	K03386 peroxiredoxin (alkyl hydroperoxide reductase subunit C) [EC:1.11.1.15]	4 IPR000866; Alkyl hydroperoxide reductase subunit C/ Thiol specific antioxidant IPR012336; Thioredoxin-like fold IPR019479; Peroxiredoxin, C-terminal IPR024706; Peroxiredoxin, AhpC-type	GO:0016209 GO:0016491 GO:0051920 GO:0055114
		LY07727	LT03541	AQULA_011831-PA	genemark-scaffold110-processed-gene-0.94-mRNA-1	PPYR_14539-PA	ILUMI_27536-PA	TC000269	LOC108741402	AGLA000556	YQE_07900	OTAU005753	Luc-VS-All	0.00616	0.0055	14.6666	0.0356122	0.260937	BTB/POZ domain-containing protein kctd15-like [Dufourea novaeangliae]	KCD15_XENLA BTB/POZ domain-containing protein kctd15 OS=Xenopus laevis GN=kctd15 PE=2 SV=1	A0A154P9E6_9HYME BTB/POZ domain-containing protein kctd15-like OS=Dufourea novaeangliae GN=WN55_09351 PE=4 SV=1	K15074 BTB/POZ domain-containing adapter for CUL3-mediated RhoA degradation protein	2 IPR003131; Potassium channel tetramerisation-type BTB domain IPR011333; SKP1/BTB/POZ domain	GO:0051260
		LY17291	LT04658	AQULA_003967-PA	maker-scaffold160-augustus-gene-0.221-mRNA-1	PPYR_05660-PA	ILUMI_21764-PA	TC004631	LOC108735259	AGLA000385	YQE_06655	OTAU002724	Luc-VS-All	0.01308	0.01267	36.5217	0.00186895	0.0678833	PREDICTED: HEAT repeat-containing protein 5B isoform X2 [Agrilus planipennis]	HTR5B_XENTR HEAT repeat-containing protein 5B OS=Xenopus tropicalis GN=heatr5b PE=2 SV=1	A0A139WP21_TRICA HEAT repeat-containing protein 5B-like Protein OS=Tribolium castaneum GN=TcasGA2_TC004631 PE=4 SV=1	NA	2 IPR011989; Armadillo-like helical IPR016024; Armadillo-type fold	GO:0005488
		LY16064	LT03703	AQULA_008048-PA	maker-scaffold16-snap-gene-0.906-mRNA-1	PPYR_01672-PA	ILUMI_25473-PA	TC013008	LOC108733879	AGLA012771	YQE_07262	OTAU006092	Luc-VS-All	0.04365	0.04328	999	0.0151912	0.190903	PREDICTED: dehydrogenase/reductase SDR family protein 7-like [Aethina tumida]	DHRS7_ANOGA Dehydrogenase/reductase SDR family protein 7-like OS=Anopheles gambiae GN=AGAP005532 PE=3 SV=3	D6WJU2_TRICA Dehydrogenase/reductase SDR family protein 7-like OS=Tribolium castaneum GN=TcasGA2_TC013008 PE=3 SV=1	K11166 dehydrogenase/reductase SDR family member 7B [EC:1.1.-.-]	4 IPR002198; Short-chain dehydrogenase/reductase SDR IPR002347; Glucose/ribitol dehydrogenase IPR016040; NAD(P)-binding domain IPR020904; Short-chain dehydrogenase/reductase, conserved site	GO:0008152 GO:0016491
		LY12457	LT01514	AQULA_009800-PA	maker-scaffold85-augustus-gene-0.489-mRNA-1	PPYR_12550-PA	ILUMI_12135-PA	TC006425	LOC108737264	AGLA007255	YQE_12749	OTAU001607	Luc-VS-All	0.00727	0.00685	27.1803	0.00367695	0.0938663	PREDICTED: disks large homolog 5-like [Agrilus planipennis]_x0001_XP_018325505.1 PREDICTED: disks large homolog 5-like [Agrilus planipennis]	DLG5_HUMAN Disks large homolog 5 OS=Homo sapiens GN=DLG5 PE=1 SV=4	A0A0T6AXR6_9SCAR PDZ domain-containing protein OS=Oryctes borbonicus GN=AMK59_7970 PE=4 SV=1	K05701 tight junction protein 1	5 IPR001452; SH3 domain IPR001478; PDZ domain IPR008144; Guanylate kinase-like domain IPR008145; Guanylate kinase/L-type calcium channel beta subunit IPR027417; P-loop containing nucleoside triphosphate hydrolase	GO:0005515
		LY03065	LT06429	AQULA_008657-PA	genemark-scaffold122-processed-gene-0.233-mRNA-1	PPYR_13810-PA	ILUMI_05841-PA	TC034001	LOC108734887	AGLA005013	YQE_12088	OTAU001747	Luc-VS-All	0.01352	0.01251	0.04174	1.8467e-05	0.00416431	PREDICTED: myosin heavy chain, muscle isoform X5 [Agrilus planipennis]	MYSA_DROME Myosin heavy chain, muscle OS=Drosophila melanogaster GN=Mhc PE=1 SV=4	A0A1P8BK00_LOCMI Myosin heavy chain isoform E OS=Locusta migratoria GN=Mhc PE=3 SV=1	K10352 myosin heavy chain	6 IPR000048; IQ motif, EF-hand binding site IPR001609; Myosin head, motor domain IPR002928; Myosin tail IPR004009; Myosin, N-terminal, SH3-like IPR027401; Myosin-like IQ motif-containing domain IPR027417; P-loop containing nucleoside triphosphate hydrolase	GO:0003774 GO:0005515 GO:0005524 GO:0016459
		LY05165	LT03755	AQULA_012720-PA	maker-scaffold51-augustus-gene-0.547-mRNA-1	PPYR_08321-PA	ILUMI_10067-PA	TC013863	LOC108732886	AGLA018195	YQE_06144	OTAU012088	Luc-VS-All	0.02683	0.02662	999	0.0157599	0.190903	PREDICTED: 39S ribosomal protein L47, mitochondrial [Anoplophora glabripennis]	RM47_HUMAN 39S ribosomal protein L47, mitochondrial OS=Homo sapiens GN=MRPL47 PE=1 SV=2	D6WNP0_TRICA 39S ribosomal protein L47, mitochondrial-like Protein OS=Tribolium castaneum GN=TcasGA2_TC013863 PE=4 SV=1	NA	1 IPR010729; Ribosomal protein L47, mitochondrial	GO:0003735 GO:0005761 GO:0006412
		LY09607	LT07512	AQULA_002636-PA	maker-scaffold390-augustus-gene-2.780-mRNA-1	PPYR_07432-PA	ILUMI_03794-PA	TC007016	LOC108733335	AGLA000483	YQE_05330	OTAU010039	Luc-VS-All	0.00197	0.00165	999	0.0404164	0.277455	PREDICTED: RING-box protein 1A [Polistes dominula]	RBX1A_DROME RING-box protein 1A OS=Drosophila melanogaster GN=Roc1a PE=1 SV=1	A0A088AEC6_APIME Uncharacterized protein OS=Apis mellifera GN=Roc1a PE=4 SV=1	K03868 RING-box protein 1	3 IPR001841; Zinc finger, RING-type IPR013083; Zinc finger, RING/FYVE/PHD-type IPR024766; Zinc finger, RING-H2-type	GO:0005515 GO:0008270
		LY17527	LT14500	AQULA_001721-PA	maker-scaffold111-augustus-gene-0.463-mRNA-1	PPYR_03357-PA	ILUMI_11348-PA	TC015424	LOC108743689	AGLA013833	YQE_08401	OTAU007467	Luc-VS-All	0.00982	0.00866	0.11383	0.0278121	0.239007	PREDICTED: small nuclear ribonucleoprotein Sm D3 [Agrilus planipennis]	SMD3_DROME Small nuclear ribonucleoprotein Sm D3 OS=Drosophila melanogaster GN=SmD3 PE=1 SV=1	A0A146LYT3_LYGHE Small nuclear ribonucleoprotein Sm D3 (Fragment) OS=Lygus hesperus GN=SmD3_0 PE=4 SV=1	K11088 small nuclear ribonucleoprotein D3	3 IPR001163; LSM domain, eukaryotic/archaea-type IPR010920; LSM domain IPR027141; Like-Sm (LSM) domain containing protein, LSm4/SmD1/SmD3	GO:0006396
		LY09192	LT03683	AQULA_008023-PA	genemark-scaffold242-processed-gene-0.163-mRNA-1	PPYR_08938-PA	ILUMI_07214-PA	TC014275	LOC108745018	AGLA016457	YQE_06319	OTAU012195	Luc-VS-All	0.01399	0.01351	0.18199	0.00213783	0.0678833	PREDICTED: chromodomain-helicase-DNA-binding protein 7 isoform X1 [Tribolium castaneum]_x0001_EFA04043.1 hypothetical protein TcasGA2_TC014275 [Tribolium castaneum]	CHD7_CHICK Chromodomain-helicase-DNA-binding protein 7 OS=Gallus gallus GN=CHD7 PE=2 SV=1	D6WL05_TRICA Uncharacterized protein OS=Tribolium castaneum GN=TcasGA2_TC014275 PE=4 SV=1	K14437 chromodomain-helicase-DNA-binding protein 7 [EC:3.6.4.12]	9 IPR000330; SNF2-related, N-terminal domain IPR000953; Chromo/chromo shadow domain IPR001650; Helicase, C-terminal IPR004394; Protein Iojap/ribosomal silencing factor RsfS IPR006576; BRK domain IPR014001; Helicase superfamily 1/2, ATP-binding domain IPR016197; Chromo domain-like IPR023780; Chromo domain IPR027417; P-loop containing nucleoside triphosphate hydrolase	GO:0005515 GO:0005524 GO:0016817
		LY05745	LT00825	AQULA_013634-PA	maker-scaffold240-augustus-gene-4.381-mRNA-1	PPYR_10864-PA	ILUMI_08651-PA	TC030569	LOC108732458	AGLA015163	YQE_07906	OTAU003611	Luc-VS-All	0.08608	0.08306	999	0.0283958	0.239007	PREDICTED: histidine triad nucleotide-binding protein 3-like [Nicrophorus vespilloides]_x0001_XP_017774971.1 PREDICTED: histidine triad nucleotide-binding protein 3-like [Nicrophorus vespilloides]	HINT3_XENTR Histidine triad nucleotide-binding protein 3 OS=Xenopus tropicalis GN=hint3 PE=2 SV=1	A0A1B6DG90_9HEMI Uncharacterized protein OS=Clastoptera arizonana GN=g.15614 PE=4 SV=1	K02503 Hit-like protein involved in cell-cycle regulation	2 IPR001310; Histidine triad (HIT) protein IPR011146; HIT-like domain	GO:0003824
		LY13367	LT10696	AQULA_014147-PA	maker-scaffold390-augustus-gene-1.553-mRNA-1	PPYR_00670-PA	ILUMI_21117-PA	TC008513	LOC108740235	AGLA003097	YQE_02854	OTAU011500	Luc-VS-All	0.05875	0.0534	999	0.0227011	0.217628	PREDICTED: ATP synthase subunit g, mitochondrial [Aethina tumida]	ATP5L_PONAB ATP synthase subunit g, mitochondrial OS=Pongo abelii GN=ATP5L PE=3 SV=1	V5G6W2_ANOGL ATP synthase subunit g, mitochondrial OS=Anoplophora glabripennis GN=ATP5L PE=4 SV=1	K02140 F-type H+-transporting ATPase subunit g [EC:3.6.3.14]	2 IPR006808; ATPase, F0 complex, subunit G, mitochondrial IPR016702; Mitochondrial ATP synthase subunit g, animal	GO:0000276 GO:0015078 GO:0015986
		LY13198	LT03133	AQULA_002522-PA	maker-scaffold367-augustus-gene-3.669-mRNA-1	PPYR_00466-PA	ILUMI_09020-PA	TC008670	LOC108735322	AGLA015814	YQE_08844	OTAU002924	Luc-VS-All	0.04163	0.04134	999	0.0316954	0.251584	PREDICTED: TIMELESS-interacting protein [Tribolium castaneum]_x0001_XP_008196354.1 PREDICTED: TIMELESS-interacting protein [Tribolium castaneum]_x0001_EFA05870.2 TIMELESS-interacting protein-like Protein [Tribolium castaneum]	TIPIN_XENLA TIMELESS-interacting protein OS=Xenopus laevis GN=tipin PE=1 SV=1	D6WT39_TRICA TIMELESS-interacting protein-like Protein OS=Tribolium castaneum GN=TcasGA2_TC008670 PE=4 SV=2	K10904 TIMELESS-interacting protein	1 IPR012923; Chromosome segregation in meiosis protein 3	GO:0005634 GO:0006974 GO:0007049 GO:0048478
		LY03081	LT05921	AQULA_003682-PA	maker-scaffold471-augustus-gene-0.828-mRNA-1	PPYR_13529-PA	ILUMI_03139-PA	TC005551	LOC108737707	AGLA018806	YQE_10172	OTAU001535	Luc-VS-All	0.05985	0.06029	999	0.0357425	0.260937	PREDICTED: LOW QUALITY PROTEIN: cell cycle checkpoint protein RAD17 [Aethina tumida]	RAD17_MOUSE Cell cycle checkpoint protein RAD17 OS=Mus musculus GN=Rad17 PE=1 SV=2	D6WXK2_TRICA Cell cycle checkpoint protein RAD17-like Protein OS=Tribolium castaneum GN=TcasGA2_TC005551 PE=4 SV=1	K06662 cell cycle checkpoint protein	2 IPR004582; Checkpoint protein Rad17/Rad24 IPR027417; P-loop containing nucleoside triphosphate hydrolase	GO:0005634 GO:0006281 GO:0007049
		LY17161	LT08869	AQULA_009128-PA	maker-scaffold205-augustus-gene-0.180-mRNA-1	PPYR_14946-PA	ILUMI_14294-PA	TC000188	LOC108741798	AGLA003003	YQE_01683	OTAU015817	Luc-VS-All	0.01002	0.00938	6.534	0.000899736	0.0460396	heat shock protein 70 [Dastarcus helophoroides]	HSP7B_DROME Heat shock 70 kDa protein cognate 2 OS=Drosophila melanogaster GN=Hsc70-2 PE=1 SV=2	A0A166IKS0_9CUCU Heat shock protein 70 OS=Dastarcus helophoroides PE=2 SV=1	K03283 heat shock 70kDa protein 1/8	4 IPR013126; Heat shock protein 70 family IPR018181; Heat shock protein 70, conserved site IPR029047; Heat shock protein 70kD, peptide-binding domain IPR029048; Heat shock protein 70kD, C-terminal domain	NA
		LY09834	LT11102	AQULA_014276-PA	maker-scaffold217-augustus-gene-0.121-mRNA-1	PPYR_05344-PA	ILUMI_25690-PA	TC010807	LOC108733758	AGLA000340	YQE_09281	OTAU001385	Luc-VS-All	0.01095	0.00977	248.582	0.020589	0.209607	PREDICTED: lysine-specific demethylase lid [Tribolium castaneum]_x0001_EFA11272.1 Lysine-specific demethylase lid-like Protein [Tribolium castaneum]	KDM5_DROME Lysine-specific demethylase lid OS=Drosophila melanogaster GN=lid PE=1 SV=1	D6W7J7_TRICA Lysine-specific demethylase lid-like Protein OS=Tribolium castaneum GN=TcasGA2_TC010807 PE=4 SV=1	K11446 histone demethylase JARID1 [EC:1.14.11.-]	10 IPR001606; ARID DNA-binding domain IPR001965; Zinc finger, PHD-type IPR003347; JmjC domain IPR003349; JmjN domain IPR004198; Zinc finger, C5HC2-type IPR011011; Zinc finger, FYVE/PHD-type IPR013083; Zinc finger, RING/FYVE/PHD-type IPR013637; Lysine-specific demethylase-like domain IPR019786; Zinc finger, PHD-type, conserved site IPR019787; Zinc finger, PHD-finger	GO:0003677 GO:0005515 GO:0008270 GO:0016706 GO:0055114
		LY14141	LT06192	AQULA_005934-PA	augustus_masked-scaffold84-processed-gene-0.20-mRNA-1	PPYR_12485-PA	ILUMI_23212-PA	TC012058	LOC108741938	AGLA006599	YQE_12826	OTAU003382	Luc-VS-All	0.0243	0.02374	0.11593	0.0365123	0.260937	PREDICTED: helicase domino [Agrilus planipennis]	DOM_DROME Helicase domino OS=Drosophila melanogaster GN=dom PE=1 SV=2	A0A0T6B1Z2_9SCAR Helicase OS=Oryctes borbonicus GN=AMK59_6083 PE=4 SV=1	K11320 E1A-binding protein p400 [EC:3.6.4.-]	8 IPR000330; SNF2-related, N-terminal domain IPR001005; SANT/Myb domain IPR001650; Helicase, C-terminal IPR009057; Homeodomain-like IPR014001; Helicase superfamily 1/2, ATP-binding domain IPR014012; Helicase/SANT-associated domain IPR017877; Myb-like domain IPR027417; P-loop containing nucleoside triphosphate hydrolase	GO:0003677 GO:0005524
		LY04759	LT13397	AQULA_005435-PA	maker-scaffold68-augustus-gene-0.423-mRNA-1	PPYR_05589-PA	ILUMI_01782-PA	TC004583	LOC108740657	AGLA016795	YQE_04851	OTAU002816	Luc-VS-All	0.01111	0.01052	999	0.00881481	0.155468	Rho GTPase-activating protein 190-like Protein [Tribolium castaneum]	RG190_DROME Rho GTPase-activating protein 190 OS=Drosophila melanogaster GN=RhoGAPp190 PE=1 SV=2	A0A139WPM0_TRICA Rho GTPase-activating protein 190-like Protein OS=Tribolium castaneum GN=TcasGA2_TC004583 PE=4 SV=1	K05732 glucocorticoid receptor DNA-binding factor 1	7 IPR000198; Rho GTPase-activating protein domain IPR001806; Small GTPase superfamily IPR002713; FF domain IPR008936; Rho GTPase activation protein IPR020849; Small GTPase superfamily, Ras type IPR027417; P-loop containing nucleoside triphosphate hydrolase IPR032835; Rho GTPase-activating protein, FF domain	GO:0005525 GO:0007165 GO:0007264 GO:0016020
		LY01439	LT01764	AQULA_013737-PA	maker-scaffold432-snap-gene-1.849-mRNA-1	PPYR_13770-PA	ILUMI_24112-PA	TC006624	LOC108739566	AGLA004990	YQE_07018	OTAU001822	Luc-VS-All	0.02202	0.02209	999	0.00840902	0.151699	PREDICTED: SWI/SNF-related matrix-associated actin-dependent regulator of chromatin subfamily A containing DEAD/H box 1 homolog isoform X2 [Agrilus planipennis]	SMRCD_DROME SWI/SNF-related matrix-associated actin-dependent regulator of chromatin subfamily A containing DEAD/H box 1 homolog OS=Drosophila melanogaster GN=Etl1 PE=1 SV=1	D6WXY6_TRICA SWI/SNF-related matrix-associated actin-dependent regulator of chromatin subfamily A containing DEAD/H box 1 homolog-like Protein OS=Tribolium castaneum GN=TcasGA2_TC006624 PE=4 SV=1	K14439 SWI/SNF-related matrix-associated actin-dependent regulator of chromatin subfamily A containing DEAD/H box 1 [EC:3.6.4.12]	4 IPR000330; SNF2-related, N-terminal domain IPR001650; Helicase, C-terminal IPR014001; Helicase superfamily 1/2, ATP-binding domain IPR027417; P-loop containing nucleoside triphosphate hydrolase	GO:0005524
	Note: Lyu: Lamprigera yunnana; Ate: Abscondita terminalis; Ala: Aquatica lateralis; Ppy: Photinus pyralis; Ppe: Pyrocoelia pectoralis; Ilu: Ignelater luminosus; Apl: Agrilus planipennis; Ota: Onthophagus taurus; Agl: Anoplophora glabripennis; Dpo: Dendroctonus ponderosae; Tca: Tribolium castaneum.

## Sheet: Data S6
	Data S6 The positive selecting genes (PSGs) in the ancestor of firefly and the ancestor of Lampyridae-Elateridae.
	Ancestor type	Lyu	Ate	Ala	Ppe	Ppy	Ilu	Tca	Apl	Agl	Dpo	Ota	Foreground species	P_value	FDR	BEB	NR	Swissprot	Trembl	Kegg	Iprscan	GO
		LY05845	LT06471	AQULA_006436-PA	maker-scaffold491-snap-gene-0.807-mRNA-1	PPYR_12072-PA	ILUMI_26472-PA	TC001242	LOC108744950	AGLA016097	YQE_04767	OTAU003106	Luc	8.6043e-05	0.00970135	52:E:0.663;65:I:0.906;67:T:0.501;71:L:0.754;80:G:0.636;98:Y:0.545;99:S:0.721;106:T:0.742;161:R:0.886;165:T:0.861;223:I:0.697;236:T:0.746;296:F:0.828;299:L:0.968*;331:V:0.645;343:L:0.511;354:C:0.876;357:S:0.856;374:V:0.517;381:R:0.687;416:D:0.666;495:A:0.709;499:V:0.751;525:T:0.949;535:N:0.599;561:C:0.852;568:L:0.954*;619:I:0.671;624:M:0.525;649:K:0.978*;689:T:0.706;695:S:0.622;714:S:0.643;725:D:0…	PREDICTED: integrator complex subunit 1 isoform X1 [Agrilus planipennis]	INT1_MOUSE Integrator complex subunit 1 OS=Mus musculus GN=Ints1 PE=1 SV=2	A0A0T6AW20_9SCAR Uncharacterized protein OS=Oryctes borbonicus GN=AMK59_7996 PE=4 SV=1	K13138 integrator complex subunit 1	3 IPR011989; Armadillo-like helical IPR016024; Armadillo-type fold IPR022145; Domain of unknown function DUF3677	GO:0005488
		LY00492	LT00605	AQULA_011359-PA	maker-scaffold235-augustus-gene-6.593-mRNA-1	PPYR_07028-PA	ILUMI_22967-PA	TC008173	LOC108735035	AGLA009026	YQE_01755	OTAU003686	Luc	0.0242222	0.249575	31:M:0.606;65:Q:0.907;119:S:0.763;160:E:0.702;173:S:0.981*;285:F:0.818;321:K:0.982*	PREDICTED: putative ATP-dependent RNA helicase DDX11-like protein 8 [Anoplophora glabripennis]	DDX11_DANRE ATP-dependent DNA helicase DDX11 OS=Danio rerio GN=ddx11 PE=2 SV=1	D2A079_TRICA DEAD/H (Asp-Glu-Ala-Asp/His) box polypeptide 11 OS=Tribolium castaneum GN=TcasGA2_TC008173 PE=4 SV=2	K11273 chromosome transmission fidelity protein 1 [EC:3.6.4.13]	6 IPR006554; Helicase-like, DEXD box c2 type IPR006555; ATP-dependent helicase, C-terminal IPR010614; DEAD2 IPR013020; DNA helicase (DNA repair), Rad3 type IPR014013; Helicase superfamily 1/2, ATP-binding domain, DinG/Rad3-type IPR027417; P-loop containing nucleoside triphosphate hydrolase	GO:0003676 GO:0003677 GO:0004003 GO:0005524 GO:0006139 GO:0008026 GO:0016818
		LY12513	LT14387	AQULA_011587-PA	maker-scaffold418-augustus-gene-1.965-mRNA-1	PPYR_14676-PA	ILUMI_23589-PA	TC003849	LOC108744671	AGLA000600	YQE_05143	OTAU005194	Luc	0.0012692	0.0553945	329:N:0.516;493:G:0.743;512:S:0.559	PREDICTED: transmembrane channel-like protein 7 [Agrilus planipennis]	TMC7_CHICK Transmembrane channel-like protein 7 OS=Gallus gallus GN=Tmc7 PE=2 SV=1	D6WFV4_TRICA Transmembrane channel-like protein 7 OS=Tribolium castaneum GN=TcasGA2_TC003849 PE=4 SV=1	NA	1 IPR012496; TMC	GO:0016021
		LY08552	LT02361	AQULA_001436-PA	maker-scaffold360-augustus-gene-3.819-mRNA-1	PPYR_06789-PA	ILUMI_26383-PA	TC007163	LOC108738165	AGLA000456	YQE_07365	OTAU007126	Luc	0.0170247	0.220267	258:V:0.918;307:R:0.537;443:V:0.618	PREDICTED: sterol regulatory element-binding protein 1 [Nicrophorus vespilloides]	SRBP1_HUMAN Sterol regulatory element-binding protein 1 OS=Homo sapiens GN=SREBF1 PE=1 SV=2	D2A113_TRICA Sterol regulatory element-binding protein 1-like Protein OS=Tribolium castaneum GN=TcasGA2_TC007163 PE=4 SV=1	K07197 sterol regulatory element-binding transcription factor 1	1 IPR011598; Myc-type, basic helix-loop-helix (bHLH) domain	GO:0046983
		LY08443	LT05892	AQULA_002822-PA	maker-scaffold367-snap-gene-1.410-mRNA-1	PPYR_01095-PA	ILUMI_02155-PA	TC008833	LOC108741379	AGLA008277	YQE_13008	OTAU010164	Luc	0.0393081	0.318466	407:A:0.885;414:E:0.933;417:F:0.977*;433:K:0.580	PREDICTED: nucleolar GTP-binding protein 1 [Agrilus planipennis]	NOG1_DROME Nucleolar GTP-binding protein 1 OS=Drosophila melanogaster GN=Non1 PE=2 SV=1	J3JWL5_DENPD Nucleolar GTP-binding protein 1 OS=Dendroctonus ponderosae PE=2 SV=1	K06943 nucleolar GTP-binding protein	7 IPR005225; Small GTP-binding protein domain IPR006073; GTP binding domain IPR010674; Nucleolar GTP-binding protein 1, Rossman-fold domain IPR012973; NOG, C-terminal IPR024926; Nucleolar GTP-binding protein 1 IPR027417; P-loop containing nucleoside triphosphate hydrolase IPR031167; OBG-type guanine nucleotide-binding (G) domain	GO:0005525 GO:0005730
		LY02137	LT13108	AQULA_006708-PA	maker-scaffold364-augustus-gene-1.348-mRNA-1	PPYR_15653-PA	ILUMI_02421-PA	TC004968	LOC108738168	AGLA009513	YQE_10323	OTAU006287	Luc	0.025226	0.256622	86:N:0.872;156:I:0.632;272:A:0.818;297:Q:0.799;300:S:0.966*;509:A:0.620;549:L:0.854;586:N:0.576;618:T:0.517;665:S:0.956*;710:S:0.968*	PREDICTED: cytoskeleton-associated protein 5 isoform X1 [Agrilus planipennis]_x0001_XP_018326939.1 PREDICTED: cytoskeleton-associated protein 5 isoform X1 [Agrilus planipennis]_x0001_XP_018326940.1 PREDICTED: cytoskeleton-associated protein 5 isoform X1 [Agrilus planipennis]_x0001_XP_018326941.1 PREDICTED: cytoskeleton-associated protein 5 isoform X1 [Agrilus planipennis]	MSPS_DROME Protein mini spindles OS=Drosophila melanogaster GN=msps PE=1 SV=3	D6WD03_TRICA Mini spindles OS=Tribolium castaneum GN=TcasGA2_TC004968 PE=4 SV=1	K01759 lactoylglutathione lyase [EC:4.4.1.5]	4 IPR011989; Armadillo-like helical IPR016024; Armadillo-type fold IPR021668; Telomere-length maintenance and DNA damage repair IPR024395; CLASP N-terminal domain	GO:0004674 GO:0005488
		LY03471	LT04257	AQULA_007509-PA	maker-scaffold401-augustus-gene-2.467-mRNA-1	PPYR_00685-PA	ILUMI_13689-PA	TC009719	LOC108735463	AGLA016973	YQE_12461	OTAU011459	Luc	0	0	70:H:0.891;72:L:0.612;86:E:0.729;184:N:0.891;287:L:0.617;304:S:0.914;368:T:0.691;808:N:0.887;1262:A:0.764;1306:C:0.965*;1415:A:0.956*;1474:Q:0.937;1558:S:0.512;1972:L:0.875;2005:S:0.690;2011:G:0.912;2025:M:0.936;2094:N:0.860;2275:Y:0.914;2283:R:0.901;2353:I:0.743;2387:V:0.637;2567:T:0.870;2911:C:0.541;2964:A:0.879;3074:I:0.823;3081:V:0.905;3084:G:0.555;3127:T:0.510	PREDICTED: dynein heavy chain 10, axonemal [Anoplophora glabripennis]	DYH10_HUMAN Dynein heavy chain 10, axonemal OS=Homo sapiens GN=DNAH10 PE=1 SV=4	D6WU89_TRICA Dynein heavy chain, cytoplasmic-like Protein OS=Tribolium castaneum GN=TcasGA2_TC009719 PE=4 SV=2	K01509 adenosinetriphosphatase [EC:3.6.1.3]	9 IPR003593; AAA+ ATPase domain IPR004273; Dynein heavy chain domain IPR011704; ATPase, dynein-related, AAA domain IPR013594; Dynein heavy chain, domain-1 IPR013602; Dynein heavy chain, domain-2 IPR024317; Dynein heavy chain, P-loop containing D4 domain IPR024743; Dynein heavy chain, coiled coil stalk IPR026983; Dynein heavy chain IPR027417; P-loop containing nucleoside triphosphate hydrolase	GO:0003777 GO:0005524 GO:0007018 GO:0016887 GO:0030286
		LY13240	LT04091	AQULA_008097-PA	maker-scaffold445-augustus-gene-1.625-mRNA-1	PPYR_04144-PA	ILUMI_23090-PA	TC031326	LOC108739182	AGLA006556	YQE_04216	OTAU000939	Luc	0.0371959	0.304906	126:N:0.925;181:N:0.864;224:S:0.533;248:L:0.571;301:Q:0.978*;302:N:0.855;305:A:0.990**;399:T:0.608;483:A:0.803;629:N:0.501;632:V:0.853;645:T:0.762;658:L:0.574	PREDICTED: ATP-dependent RNA helicase DDX54 [Tribolium castaneum]	DDX54_MOUSE ATP-dependent RNA helicase DDX54 OS=Mus musculus GN=Ddx54 PE=1 SV=1	A0A139WB42_TRICA ATP-dependent RNA helicase DDX54-like Protein OS=Tribolium castaneum GN=TcasGA2_TC031326 PE=3 SV=1	K14808 ATP-dependent RNA helicase DDX54/DBP10 [EC:3.6.4.13]	7 IPR000629; ATP-dependent RNA helicase DEAD-box, conserved site IPR001650; Helicase, C-terminal IPR011545; DEAD/DEAH box helicase domain IPR012541; DBP10CT IPR014001; Helicase superfamily 1/2, ATP-binding domain IPR014014; RNA helicase, DEAD-box type, Q motif IPR027417; P-loop containing nucleoside triphosphate hydrolase	GO:0003676 GO:0003723 GO:0005524 GO:0005634 GO:0016818
		LY04034	LT00285	AQULA_007356-PA	augustus_masked-scaffold240-processed-gene-3.175-mRNA-1	PPYR_10604-PA	ILUMI_13259-PA	TC003007	LOC108733977	AGLA017388	YQE_11695	OTAU010649	Luc	0.0431594	0.331532	2:S:0.616;202:R:0.920;316:N:0.978*	PREDICTED: SRSF protein kinase 1-like [Agrilus planipennis]	SRPK3_HUMAN SRSF protein kinase 3 OS=Homo sapiens GN=SRPK3 PE=1 SV=2	D6WGF8_TRICA SRSF protein kinase 2-like Protein OS=Tribolium castaneum GN=TcasGA2_TC003007 PE=4 SV=1	K08831 SFRS protein kinase [EC:2.7.11.1]	5 IPR000719; Protein kinase domain IPR002290; Serine/threonine/dual specificity protein kinase, catalytic domain IPR008271; Serine/threonine-protein kinase, active site IPR011009; Protein kinase-like domain IPR017441; Protein kinase, ATP binding site	GO:0004672 GO:0005524 GO:0006468
		LY12345	LT02484	AQULA_004523-PA	maker-scaffold236-augustus-gene-7.359-mRNA-1	PPYR_09388-PA	ILUMI_08881-PA	TC013691	LOC108734150	AGLA011936	YQE_03990	OTAU000032	Luc	0.00766463	0.14606	72:P:0.940;84:F:0.548;99:F:0.589;109:T:0.849;121:F:0.973*;182:D:0.858;282:S:0.981*;479:S:0.691	PREDICTED: uncharacterized protein LOC659719 isoform X2 [Tribolium castaneum]_x0001_KYB27631.1 hypothetical protein TcasGA2_TC013691 [Tribolium castaneum]	SENP7_BOVIN Sentrin-specific protease 7 OS=Bos taurus GN=SENP7 PE=2 SV=1	A0A139WIG0_TRICA Uncharacterized protein OS=Tribolium castaneum GN=TcasGA2_TC013691 PE=4 SV=1	K08595 sentrin-specific protease 6 [EC:3.4.22.-]	1 IPR003653; Ulp1 protease family, C-terminal catalytic domain	GO:0006508 GO:0008234
		LY01117	LT11232	AQULA_007415-PA	maker-scaffold491-augustus-gene-0.694-mRNA-1	PPYR_12069-PA	ILUMI_01078-PA	TC034247	LOC108734200	AGLA017232	YQE_07574	OTAU003109	Luc	0.00668601	0.137063	204:S:0.665;239:E:0.782;281:S:0.981*;326:T:0.959*;335:R:0.980*;392:T:0.713	PREDICTED: glycogen debranching enzyme [Agrilus planipennis]	GDE_HUMAN Glycogen debranching enzyme OS=Homo sapiens GN=AGL PE=1 SV=3	U4UE49_DENPD Uncharacterized protein OS=Dendroctonus ponderosae GN=D910_06228 PE=4 SV=1	K01196 glycogen debranching enzyme [EC:2.4.1.25 3.2.1.33]	9 IPR006421; Glycogen debranching enzyme, metazoa IPR008928; Six-hairpin glycosidase-like IPR010401; Glycogen debranching enzyme IPR013781; Glycoside hydrolase, catalytic domain IPR017853; Glycoside hydrolase superfamily IPR029436; Eukaryotic glycogen debranching enzyme, N-terminal domain IPR032788; Glycogen debranching enzyme, central domain IPR032790; Glycogen debranching enzyme, C-terminal IPR…	GO:0003824 GO:0004134 GO:0004135 GO:0005975 GO:0005978 GO:0005980
		LY14440	LT06558	AQULA_004743-PA	maker-scaffold75-snap-gene-0.511-mRNA-1	PPYR_12419-PA	ILUMI_25755-PA	TC011944	LOC108739944	AGLA005458	YQE_04307	OTAU000344	Luc	0.00509325	0.120898	14:N:0.562;15:A:0.679;21:A:0.561;69:G:0.513;71:H:0.622;115:L:0.993**;131:S:0.672;172:S:0.994**;186:L:0.617;258:K:0.548;300:S:0.918;301:K:0.741;311:T:0.564;375:S:0.987*;436:N:0.607;444:S:0.532;463:S:0.994**;529:M:0.511	PREDICTED: WD repeat-containing protein on Y chromosome isoform X2 [Dendroctonus ponderosae]	WDY_DROWI WD repeat-containing protein on Y chromosome OS=Drosophila willistoni GN=WDY PE=4 SV=1	D6X348_TRICA WD repeat-containing protein on Y chromosome-like Protein OS=Tribolium castaneum GN=TcasGA2_TC011944 PE=4 SV=1	K14855 ribosome assembly protein 4	6 IPR001680; WD40 repeat IPR002048; EF-hand domain IPR011992; EF-hand domain pair IPR015943; WD40/YVTN repeat-like-containing domain IPR017986; WD40-repeat-containing domain IPR019775; WD40 repeat, conserved site	GO:0005509 GO:0005515
		LY14775	LT10164	AQULA_014250-PA	maker-scaffold347-augustus-gene-4.763-mRNA-1	PPYR_11334-PA	ILUMI_24677-PA	TC016297	LOC108744347	AGLA008375	YQE_04369	OTAU002072	Luc	0.00487757	0.119988	80:Q:0.871;127:N:0.666;302:N:0.781	hypothetical protein AMK59_1733 [Oryctes borbonicus]	TEA1_SCHPO Tip elongation aberrant protein 1 OS=Schizosaccharomyces pombe (strain 972 / ATCC 24843) GN=tea1 PE=1 SV=1	A0A0T6BDR9_9SCAR Uncharacterized protein OS=Oryctes borbonicus GN=AMK59_1733 PE=4 SV=1	K14966 host cell factor	1 IPR015915; Kelch-type beta propeller	GO:0005515
		LY09474	LT07817	AQULA_000974-PA	maker-scaffold56-augustus-gene-0.504-mRNA-1	PPYR_01995-PA	ILUMI_07496-PA	TC009935	LOC108736938	AGLA000914	YQE_05340	OTAU005700	Luc	0.00464117	0.118225	45:L:0.642;110:T:0.570;401:L:0.808;413:I:0.804;414:P:0.703;516:I:0.799;519:K:0.714;620:H:0.939;637:I:0.887;679:Q:0.918;711:L:0.966*;756:T:0.852;1165:L:0.561	PREDICTED: unconventional myosin-Va isoform X1 [Anoplophora glabripennis]	MYO5A_CHICK Unconventional myosin-Va OS=Gallus gallus GN=MYO5A PE=1 SV=1	D6WQH7_TRICA Unconventional myosin-Vb-like Protein OS=Tribolium castaneum GN=TcasGA2_TC009935 PE=4 SV=2	K10357 myosin V	6 IPR000048; IQ motif, EF-hand binding site IPR001609; Myosin head, motor domain IPR002710; Dilute domain IPR008989; Myosin S1 fragment, N-terminal IPR027401; Myosin-like IQ motif-containing domain IPR027417; P-loop containing nucleoside triphosphate hydrolase	GO:0003774 GO:0005515 GO:0005524 GO:0016459 GO:0051015
		LY14245	LT11206	AQULA_009116-PA	maker-scaffold449-augustus-gene-0.436-mRNA-1	PPYR_03026-PA	ILUMI_01613-PA	TC015134	LOC108739618	AGLA006339	YQE_08347	OTAU007485	Luc	0.00175447	0.0678228	6:Q:0.990*;7:A:0.733;151:G:0.929;162:I:0.821;231:D:0.708;297:I:0.718;348:S:0.996**;380:G:0.776;383:T:0.913	PREDICTED: lamin Dm0-like [Anoplophora glabripennis]	LAM0_DROME Lamin Dm0 OS=Drosophila melanogaster GN=Lam PE=1 SV=4	V5GWB7_ANOGL Lamin Dm0 OS=Anoplophora glabripennis GN=LAM0 PE=3 SV=1	K07611 lamin B	3 IPR001322; Lamin Tail Domain IPR001664; Intermediate filament protein IPR018039; Intermediate filament protein, conserved site	GO:0005198 GO:0005882
		LY04178	LT11715	AQULA_003664-PA	maker-scaffold235-augustus-gene-6.599-mRNA-1	PPYR_07056-PA	ILUMI_24660-PA	TC007678	LOC108735055	AGLA004685	YQE_09012	OTAU012697	Luc	0.028016	0.26411	62:D:0.622;147:Q:0.703;247:Q:0.603;287:C:0.976*;431:L:0.504;474:S:0.596;527:N:0.974*	PREDICTED: diphthine--ammonia ligase [Anoplophora glabripennis]_x0001_XP_018564792.1 PREDICTED: diphthine--ammonia ligase [Anoplophora glabripennis]_x0001_XP_018564793.1 PREDICTED: diphthine--ammonia ligase [Anoplophora glabripennis]	DPH6_SCHPO Diphthine--ammonia ligase OS=Schizosaccharomyces pombe (strain 972 / ATCC 24843) GN=mug71 PE=1 SV=1	D2A2B0_TRICA Diphthine--ammonia ligase-like Protein OS=Tribolium castaneum GN=TcasGA2_TC007678 PE=4 SV=1	K06927	5 IPR002761; Diphthamide synthase domain IPR006175; YjgF/YER057c/UK114 family IPR013813; Endoribonuclease L-PSP/chorismate mutase-like IPR014729; Rossmann-like alpha/beta/alpha sandwich fold IPR030662; Diphthine--ammonia ligase/Uncharacterised protein MJ0570	NA
		LY01004	LT03417	AQULA_011698-PA	maker-scaffold358-snap-gene-2.398-mRNA-1	PPYR_11221-PA	ILUMI_25743-PA	TC012416	LOC108740965	AGLA006603	YQE_11253	OTAU002241	Luc	0.0279795	0.26411	NA	PREDICTED: protein flightless-1 [Tribolium castaneum]_x0001_EFA10220.1 Protein flightless-1-like Protein [Tribolium castaneum]	FLII_DROME Protein flightless-1 OS=Drosophila melanogaster GN=fliI PE=2 SV=1	D6X267_TRICA Protein flightless-1-like Protein OS=Tribolium castaneum GN=TcasGA2_TC012416 PE=4 SV=1	K05768 gelsolin	7 IPR001611; Leucine-rich repeat IPR003591; Leucine-rich repeat, typical subtype IPR007122; Villin/Gelsolin IPR007123; Gelsolin-like domain IPR029006; ADF-H/Gelsolin-like domain IPR029919; Protein flightless-1 IPR032675; Leucine-rich repeat domain, L domain-like	GO:0003779 GO:0005515 GO:0030036 GO:0051014
	Ancestor of Lampyridae-Elateridae	LY07030	LT08973	AQULA_006552-PA	genemark-scaffold413-processed-gene-0.177-mRNA-1	PPYR_01616-PA	ILUMI_22607-PA	TC009746	LOC108744457	AGLA009698	YQE_12602	OTAU007945	Luc	0.0286911	0.26411	97:N:0.883;191:S:0.681;198:F:0.947;202:G:0.937;265:N:0.973*	PREDICTED: trafficking protein particle complex subunit 12 [Agrilus planipennis]	TPC12_MOUSE Trafficking protein particle complex subunit 12 OS=Mus musculus GN=Trappc12 PE=1 SV=2	V5GCW3_ANOGL Trafficking protein particle complex subunit OS=Anoplophora glabripennis GN=TPC12 PE=4 SV=1	NA	3 IPR011990; Tetratricopeptide-like helical domain IPR013026; Tetratricopeptide repeat-containing domain IPR019734; Tetratricopeptide repeat	GO:0005515
		LY07159	LT00998	AQULA_001417-PA	augustus_masked-scaffold461-processed-gene-0.13-mRNA-1	PPYR_06584-PA	ILUMI_00781-PA	TC004777	LOC108738243	AGLA000312	YQE_06731	OTAU001480	Luc	0.000783073	0.0441457	1:Y:0.683;2:Q:0.683;3:F:0.681;4:W:0.685;5:Q:0.682;6:K:0.682;7:S:0.679;8:K:0.680;9:I:0.680;10:P:0.682;11:S:0.683;12:M:0.680;13:H:0.679;14:F:0.679;15:Q:0.682;16:R:0.687;17:S:0.683;18:L:0.683;19:P:0.682;20:N:0.684;21:L:0.683;22:P:0.683;23:I:0.681;24:P:0.683;25:K:0.680;26:L:0.683;27:S:0.680;28:D:0.697;29:T:0.681;30:C:0.681;31:E:0.682;32:R:0.685;33:Y:0.681;34:L:0.683;35:R:0.684;36:A:0.681;37:Q:0.682;3…	PREDICTED: carnitine O-palmitoyltransferase 2, mitochondrial [Anoplophora glabripennis]_x0001_XP_018578915.1 PREDICTED: carnitine O-palmitoyltransferase 2, mitochondrial [Anoplophora glabripennis]	CPT2_DANRE Carnitine O-palmitoyltransferase 2, mitochondrial OS=Danio rerio GN=cpt2 PE=2 SV=2	V5G906_ANOGL Carnitine O-palmitoyltransferase, mitochondrial OS=Anoplophora glabripennis GN=CPT2 PE=4 SV=1	K08766 carnitine O-palmitoyltransferase 2 [EC:2.3.1.21]	4 IPR000542; Acyltransferase ChoActase/COT/CPT IPR001849; Pleckstrin homology domain IPR011993; PH domain-like IPR012966; Anillin homology domain	GO:0016746
		LY01561	LT03955	AQULA_007320-PA	maker-scaffold445-snap-gene-1.685-mRNA-1	PPYR_05159-PA	ILUMI_12729-PA	TC011256	LOC108739252	AGLA019294	YQE_11226	OTAU013097	Luc	0.0192047	0.227605	27:S:0.739;33:Q:0.812;81:S:0.740;91:G:0.874;100:P:0.543;188:H:0.890;376:Q:0.920;401:Y:0.614	PREDICTED: kanadaptin isoform X2 [Anoplophora glabripennis]	NADAP_HUMAN Kanadaptin OS=Homo sapiens GN=SLC4A1AP PE=1 SV=1	A0A0T6AY20_9SCAR Uncharacterized protein OS=Oryctes borbonicus GN=AMK59_6439 PE=4 SV=1	K13108 smad nuclear-interacting protein 1	2 IPR000253; Forkhead-associated (FHA) domain IPR008984; SMAD/FHA domain	GO:0005515
		LY16954	LT04680	AQULA_003506-PA	maker-scaffold240-snap-gene-4.423-mRNA-1	PPYR_10873-PA	ILUMI_23120-PA	TC004220	LOC108742977	AGLA006778	YQE_05906	OTAU008964	Luc	0.000217349	0.0198118	124:S:0.869;288:Y:0.915;454:H:0.744	PREDICTED: 1-phosphatidylinositol 4,5-bisphosphate phosphodiesterase gamma-1 [Agrilus planipennis]_x0001_XP_018333856.1 PREDICTED: 1-phosphatidylinositol 4,5-bisphosphate phosphodiesterase gamma-1 [Agrilus planipennis]	PLCG1_HUMAN 1-phosphatidylinositol 4,5-bisphosphate phosphodiesterase gamma-1 OS=Homo sapiens GN=PLCG1 PE=1 SV=1	D7ELR5_TRICA Phosphoinositide phospholipase C OS=Tribolium castaneum GN=TcasGA2_TC004220 PE=4 SV=2	K05859 phospholipase C, gamma [EC:3.1.4.11]	13 IPR000008; C2 domain IPR000909; Phosphatidylinositol-specific phospholipase C, X domain IPR000980; SH2 domain IPR001192; Phosphoinositide phospholipase C family IPR001452; SH3 domain IPR001711; Phospholipase C, phosphatidylinositol-specific, Y domain IPR001849; Pleckstrin homology domain IPR002048; EF-hand domain IPR011992; EF-hand domain pair IPR011993; PH domain-like IPR015359; Phosphoinosit…	GO:0004435 GO:0004871 GO:0005509 GO:0005515 GO:0006629 GO:0007165 GO:0008081 GO:0009395 GO:0035556
		LY04811	LT07746	AQULA_005430-PA	augustus_masked-scaffold394-processed-gene-1.28-mRNA-1	PPYR_05302-PA	ILUMI_21299-PA	TC004130	LOC108735289	AGLA002223	YQE_09158	OTAU004306	Luc	0.0357001	0.302502	254:V:0.636	PREDICTED: potassium voltage-gated channel protein Shal [Agrilus planipennis]_x0001_XP_018322701.1 PREDICTED: potassium voltage-gated channel protein Shal [Agrilus planipennis]	KCNAL_DROME Potassium voltage-gated channel protein Shal OS=Drosophila melanogaster GN=Shal PE=1 SV=2	D6W6N1_TRICA Potassium voltage-gated channel protein Shal-like Protein OS=Tribolium castaneum GN=TcasGA2_TC004130 PE=3 SV=1	K05321 potassium voltage-gated channel Shal-related subfamily D, invertebrate	10 IPR000210; BTB/POZ domain IPR003131; Potassium channel tetramerisation-type BTB domain IPR003968; Potassium channel, voltage dependent, Kv IPR003975; Potassium channel, voltage dependent, Kv4 IPR005821; Ion transport domain IPR011333; SKP1/BTB/POZ domain IPR021645; Shal-type voltage-gated potassium channels IPR024587; Potassium channel, voltage dependent, Kv4, C-terminal IPR027359; Voltage-dep…	GO:0005216 GO:0005249 GO:0005515 GO:0006811 GO:0006813 GO:0008076 GO:0016020 GO:0051260 GO:0055085
		LY15190	LT04886	AQULA_006367-PA	genemark-scaffold11-processed-gene-0.335-mRNA-1	PPYR_14692-PA	ILUMI_08926-PA	TC001292	LOC108744293	AGLA002057	YQE_03667	OTAU010530	Luc	1.7184e-05	0.00258333	NA	PREDICTED: anaphase-promoting complex subunit 5 isoform X1 [Agrilus planipennis]	APC5_PONAB Anaphase-promoting complex subunit 5 OS=Pongo abelii GN=ANAPC5 PE=2 SV=1	D6WBR4_TRICA Anaphase-promoting complex subunit 5-like Protein OS=Tribolium castaneum GN=TcasGA2_TC001292 PE=4 SV=1	K03352 anaphase-promoting complex subunit 5	4 IPR000569; HECT domain IPR002213; UDP-glucuronosyl/UDP-glucosyltransferase IPR011990; Tetratricopeptide-like helical domain IPR026000; Anaphase-promoting complex subunit 5	GO:0004842 GO:0005515 GO:0008152 GO:0016758
		LY18070	LT13575	AQULA_007022-PA	maker-scaffold98-augustus-gene-0.377-mRNA-1	PPYR_09256-PA	ILUMI_02766-PA	TC005493	LOC108741220	AGLA007335	YQE_10180	OTAU001755	Luc	0.0110153	0.180669	37:D:0.909;39:G:0.941;201:E:0.688;223:W:0.931;234:N:0.832;279:N:0.569;304:R:0.741;453:Q:0.619;698:P:0.565;701:Y:0.930;921:S:0.649;1046:H:0.855;1080:T:0.573;1111:P:0.505	PREDICTED: uncharacterized protein LOC656619 [Tribolium castaneum]_x0001_EFA09156.2 hypothetical protein TcasGA2_TC005493 [Tribolium castaneum]	PXDN_XENTR Peroxidasin OS=Xenopus tropicalis GN=pxdn PE=2 SV=1	D6WXZ9_TRICA Uncharacterized protein OS=Tribolium castaneum GN=TcasGA2_TC005493 PE=4 SV=2	K10789 myeloperoxidase [EC:1.11.1.7]	2 IPR010255; Haem peroxidase IPR019791; Haem peroxidase, animal	GO:0004601 GO:0006979 GO:0020037 GO:0055114
		LY04506	LT02954	AQULA_007912-PA	maker-scaffold394-augustus-gene-1.436-mRNA-1	PPYR_05661-PA	ILUMI_21206-PA	TC016056	LOC108738257	AGLA002226	YQE_09224	OTAU003300	Luc	0.028373	0.26411	23:N:0.770;24:V:0.611;70:S:0.874;79:T:0.534;82:V:0.970*;124:K:0.771;131:C:0.524;134:S:0.897;150:H:0.630;162:E:0.746;169:M:0.834;175:V:0.835;176:E:0.751;180:V:0.731;184:S:0.864	PREDICTED: protein DENND6A [Tribolium castaneum]_x0001_EFA11536.1 Protein DENND6B-like Protein [Tribolium castaneum]	DEN6B_MOUSE Protein DENND6B OS=Mus musculus GN=Dennd6b PE=2 SV=3	D6W6S7_TRICA Protein DENND6B-like Protein OS=Tribolium castaneum GN=TcasGA2_TC016056 PE=4 SV=1	NA	1 IPR024224; DENND6	NA
		LY08384	LT02541	AQULA_001957-PA	maker-scaffold93-augustus-gene-0.379-mRNA-1	PPYR_09233-PA	ILUMI_03618-PA	TC013201	LOC108732895	AGLA006338	YQE_08408	OTAU012329	Luc	0.00736895	0.142517	4:H:0.999**;84:T:0.743;88:A:0.508	PREDICTED: cytoplasmic dynein 1 light intermediate chain 2 [Agrilus planipennis]	DC1L2_MOUSE Cytoplasmic dynein 1 light intermediate chain 2 OS=Mus musculus GN=Dync1li2 PE=1 SV=2	D6WMX7_TRICA Cytoplasmic dynein 1 light intermediate chain 2-like Protein OS=Tribolium castaneum GN=TcasGA2_TC013201 PE=4 SV=1	K10416 dynein light intermediate chain 1, cytosolic	3 IPR008467; Dynein 1 light intermediate chain IPR022780; Dynein family light intermediate chain IPR027417; P-loop containing nucleoside triphosphate hydrolase	GO:0003777 GO:0005868 GO:0007018
		LY12494	LT10371	AQULA_012511-PA	genemark-scaffold199-processed-gene-0.46-mRNA-1	PPYR_14266-PA	ILUMI_23595-PA	TC002608	LOC108744700	AGLA003413	YQE_02739	OTAU011542	Luc	0.000704789	0.0433445	1:E:0.654;2:K:0.655;3:E:0.656;4:K:0.654;5:E:0.659;6:E:0.788;7:L:0.661;8:L:0.666;9:K:0.666;10:S:0.659;11:L:0.662;12:E:0.655;13:Q:0.658;14:L:0.661;15:D:0.655;16:S:0.664;17:D:0.656;18:H:0.662;19:Q:0.657;20:Q:0.657;21:T:0.661;22:M:0.662;23:E:0.665;24:K:0.654;25:V:0.662;26:L:0.668;27:S:0.666;28:L:0.661;29:K:0.654;30:E:0.655;31:T:0.744;32:L:0.661;33:Q:0.657;34:K:0.665;35:G:0.666;36:Y:0.659;37:N:0.654;3…	PREDICTED: thyroid receptor-interacting protein 11 [Tribolium castaneum]_x0001_EEZ99827.1 hypothetical protein TcasGA2_TC002608 [Tribolium castaneum]	TRIPB_HUMAN Thyroid receptor-interacting protein 11 OS=Homo sapiens GN=TRIP11 PE=1 SV=3	D6WF75_TRICA Uncharacterized protein OS=Tribolium castaneum GN=TcasGA2_TC002608 PE=4 SV=1	NA	1 IPR000237; GRIP	GO:0000042 GO:0005515
		LY07131	LT08086	AQULA_012305-PA	maker-scaffold377-augustus-gene-0.390-mRNA-1	PPYR_05863-PA	ILUMI_02691-PA	TC012172	LOC108739284	AGLA000377	YQE_06702	OTAU001364	Luc	0.0207143	0.232473	9:W:0.944;77:S:0.851;161:K:0.640;177:S:0.603;240:K:0.771;283:Y:0.509;328:P:0.907;395:Q:0.716	PREDICTED: signal recognition particle subunit SRP72 [Agrilus planipennis]	SRP72_CANLF Signal recognition particle subunit SRP72 OS=Canis lupus familiaris GN=SRP72 PE=1 SV=3	D6X0N6_TRICA Signal recognition particle subunit SRP72 OS=Tribolium castaneum GN=TcasGA2_TC012172 PE=3 SV=1	K03108 signal recognition particle subunit SRP72	4 IPR011990; Tetratricopeptide-like helical domain IPR013026; Tetratricopeptide repeat-containing domain IPR013699; Signal recognition particle, SRP72 subunit, RNA-binding IPR026270; Signal recognition particle, SRP72 subunit	GO:0005515 GO:0006614 GO:0008312 GO:0048500
		LY08336	LT13238	AQULA_012104-PA	maker-scaffold140-snap-gene-0.349-mRNA-1	PPYR_09197-PA	ILUMI_10747-PA	TC014029	LOC108735528	AGLA006428	YQE_04022	OTAU000226	Luc	0.00163354	0.066975	183:L:0.596;206:H:0.870;230:G:0.972*;417:A:0.582	PREDICTED: 2',5'-phosphodiesterase 12 [Anoplophora glabripennis]	PDE12_RAT 2',5'-phosphodiesterase 12 OS=Rattus norvegicus GN=Pde12 PE=2 SV=1	D6WJI3_TRICA 2',5'-phosphodiesterase 12-like Protein OS=Tribolium castaneum GN=TcasGA2_TC014029 PE=4 SV=1	K12603 CCR4-NOT transcription complex subunit 6	1 IPR005135; Endonuclease/exonuclease/phosphatase	NA
		LY09788	LT09101	AQULA_005596-PA	maker-scaffold396-augustus-gene-1.465-mRNA-1	PPYR_07691-PA	ILUMI_03319-PA	TC000312	LOC108743276	AGLA008095	YQE_12871	OTAU009180	Luc	0.0102241	0.171991	8:D:0.730;27:Q:0.941;64:E:0.869;83:T:0.654;140:G:0.681;262:P:0.989*;310:S:0.616;333:Y:0.945	PREDICTED: DNA helicase MCM9 [Tribolium castaneum]_x0001_EEZ97925.1 DNA replication licensing factor Mcm2-like Protein [Tribolium castaneum]	MCM9_MOUSE DNA helicase MCM9 OS=Mus musculus GN=Mcm9 PE=1 SV=2	D6WB76_TRICA DNA replication licensing factor Mcm2-like Protein OS=Tribolium castaneum GN=TcasGA2_TC000312 PE=3 SV=1	K10738 minichromosome maintenance protein 9	6 IPR001208; MCM domain IPR003593; AAA+ ATPase domain IPR012340; Nucleic acid-binding, OB-fold IPR018525; Mini-chromosome maintenance, conserved site IPR027417; P-loop containing nucleoside triphosphate hydrolase IPR031327; Mini-chromosome maintenance protein	GO:0003677 GO:0005524 GO:0006260
		LY15254	LT01416	AQULA_009573-PA	maker-scaffold234-augustus-gene-5.567-mRNA-1	PPYR_12774-PA	ILUMI_17411-PA	TC005697	LOC108742713	AGLA012276	YQE_12282	OTAU001874	Luc	0.0102966	0.171991	4:E:0.974*;164:A:0.980*;208:T:0.587;221:E:0.928;296:K:0.905;483:D:0.895	PREDICTED: ATP-dependent RNA helicase DHX36 [Tribolium castaneum]	DHX36_HUMAN ATP-dependent RNA helicase DHX36 OS=Homo sapiens GN=DHX36 PE=1 SV=2	D6WWR0_TRICA Dosage compensation regulator-like Protein OS=Tribolium castaneum GN=TcasGA2_TC005697 PE=4 SV=1	K14442 ATP-dependent RNA helicase DHX36 [EC:3.6.4.13]	7 IPR001650; Helicase, C-terminal IPR002464; DNA/RNA helicase, ATP-dependent, DEAH-box type, conserved site IPR007502; Helicase-associated domain IPR011545; DEAD/DEAH box helicase domain IPR011709; Domain of unknown function DUF1605 IPR014001; Helicase superfamily 1/2, ATP-binding domain IPR027417; P-loop containing nucleoside triphosphate hydrolase	GO:0003676 GO:0004386 GO:0005524 GO:0008026
		LY11819	LT06727	AQULA_014116-PA	genemark-scaffold486-processed-gene-0.270-mRNA-1	PPYR_11490-PA	ILUMI_24221-PA	TC012786	LOC108736211	AGLA001937	YQE_04339	OTAU012444	Luc	0.00135997	0.0575012	20:T:0.975*;69:V:0.916;200:T:0.520;381:H:0.611	PREDICTED: protein kintoun [Anoplophora glabripennis]	KTU_DROPE Protein kintoun OS=Drosophila persimilis GN=Nop17l PE=3 SV=1	N6TMA1_DENPD Uncharacterized protein (Fragment) OS=Dendroctonus ponderosae GN=D910_06414 PE=3 SV=1	NA	1 IPR012981; PIH1 family	NA
		LY10107	LT10868	AQULA_010256-PA	maker-scaffold487-augustus-gene-0.910-mRNA-1	PPYR_08749-PA	ILUMI_10785-PA	TC013019	LOC108739821	AGLA015173	YQE_02107	OTAU000139	Luc	0.0227717	0.242599	72:L:0.588;174:Y:0.944;283:S:0.989*	PREDICTED: aspartate aminotransferase, mitochondrial [Tribolium castaneum]_x0001_EFA03109.1 Aspartate aminotransferase, mitochondrial-like Protein [Tribolium castaneum]	AATM_RAT Aspartate aminotransferase, mitochondrial OS=Rattus norvegicus GN=Got2 PE=1 SV=2	D6WJR3_TRICA Aspartate aminotransferase OS=Tribolium castaneum GN=TcasGA2_TC013019 PE=4 SV=1	K14455 aspartate aminotransferase, mitchondrial [EC:2.6.1.1]	5 IPR000796; Aspartate/other aminotransferase IPR004838; Aminotransferases, class-I, pyridoxal-phosphate-binding site IPR004839; Aminotransferase, class I/classII IPR015421; Pyridoxal phosphate-dependent transferase, major region, subdomain 1 IPR015424; Pyridoxal phosphate-dependent transferase	GO:0003824 GO:0006520 GO:0008483 GO:0009058 GO:0030170
		LY01868	LT07177	AQULA_001132-PA	augustus_masked-scaffold366-processed-gene-0.26-mRNA-1	PPYR_10442-PA	ILUMI_26057-PA	TC003389	LOC108735375	AGLA012729	YQE_07394	OTAU010953	Luc	0.0462827	0.342541	123:T:0.913;215:S:0.980*;234:I:0.547;244:L:0.624;361:T:0.986*;374:Y:0.942	hypothetical protein AMK59_6297, partial [Oryctes borbonicus]	PTCD1_MOUSE Pentatricopeptide repeat-containing protein 1, mitochondrial OS=Mus musculus GN=Ptcd1 PE=2 SV=2	A0A0T6B1Q6_9SCAR Uncharacterized protein (Fragment) OS=Oryctes borbonicus GN=AMK59_6297 PE=4 SV=1	NA	1 IPR002885; Pentatricopeptide repeat	NA
		LY16468	LT12940	AQULA_000879-PA	maker-scaffold170-snap-gene-0.228-mRNA-1	PPYR_04071-PA	ILUMI_00907-PA	TC004371	LOC108743309	AGLA014757	YQE_06821	OTAU000942	Luc	0.00497807	0.120274	2:H:0.704;44:T:0.992**;49:G:0.987*;156:N:0.682;228:S:0.907;237:G:0.700;240:S:0.974*;303:I:0.566;310:Q:0.835;333:Y:0.980*;361:E:0.944	PREDICTED: uncharacterized protein LOC659893 isoform X1 [Tribolium castaneum]	NSUN7_MOUSE Putative methyltransferase NSUN7 OS=Mus musculus GN=Nsun7 PE=2 SV=2	D6X534_TRICA Uncharacterized protein OS=Tribolium castaneum GN=TcasGA2_TC004371 PE=4 SV=2	NA	1 IPR029063; S-adenosyl-L-methionine-dependent methyltransferase	NA
		LY06455	LT00745	AQULA_006309-PA	maker-scaffold465-augustus-gene-0.743-mRNA-1	PPYR_05455-PA	ILUMI_20479-PA	TC034531	LOC108743120	AGLA001139	YQE_09165	OTAU001432	Luc	0.0196014	0.228627	266:S:0.540	PREDICTED: protein grainyhead isoform X1 [Dendroctonus ponderosae]	ELF1_DROME Protein grainyhead OS=Drosophila melanogaster GN=grh PE=2 SV=3	U4TX38_DENPD Uncharacterized protein (Fragment) OS=Dendroctonus ponderosae GN=D910_03592 PE=4 SV=1	K09275 transcription factor CP2 and related proteins	1 IPR007604; CP2 transcription factor	NA
		LY15556	LT03798	AQULA_001522-PA	maker-scaffold405-augustus-gene-2.649-mRNA-1	PPYR_08965-PA	ILUMI_03676-PA	TC005069	LOC108745088	AGLA008323	YQE_02679	OTAU007563	Luc	0.0402809	0.324405	8:S:0.746	PREDICTED: phosphatidylinositol 4-kinase type 2-alpha [Agrilus planipennis]	P4K2B_DANRE Phosphatidylinositol 4-kinase type 2-beta OS=Danio rerio GN=pi4k2b PE=2 SV=1	D7EK02_TRICA Uncharacterized protein OS=Tribolium castaneum GN=TcasGA2_TC005069 PE=4 SV=1	K13711 phosphatidylinositol 4-kinase type 2 [EC:2.7.1.67]	1 IPR000403; Phosphatidylinositol 3-/4-kinase, catalytic domain	GO:0016773
		LY10877	LT13486	AQULA_008769-PA	maker-scaffold5-snap-gene-1.631-mRNA-1	PPYR_03066-PA	ILUMI_09011-PA	TC034722	LOC108734543	AGLA003883	YQE_11709	OTAU009491	Luc	0.00193255	0.0706688	27:G:0.820;60:E:0.965*;62:V:0.708;66:Q:0.993**;78:C:0.692;94:C:0.626;104:Q:0.833;108:L:0.669;112:N:0.558;130:V:0.588;138:K:0.884;139:T:0.993**;151:T:0.567;153:A:0.818;154:L:0.984*;158:E:0.960*;170:Y:0.513;173:S:0.662;190:V:0.724;219:L:0.798;223:L:0.966*;259:L:0.580;272:I:0.583;284:A:0.676;306:T:0.796;328:Y:0.988*;357:Y:0.504	PREDICTED: tudor domain-containing protein 7 isoform X1 [Agrilus planipennis]_x0001_XP_018321652.1 PREDICTED: tudor domain-containing protein 7 isoform X1 [Agrilus planipennis]	TRD7A_DANRE Tudor domain-containing protein 7A OS=Danio rerio GN=tdrd7a PE=2 SV=2	A0A139WGI6_TRICA Tudor domain-containing protein 7-like protein OS=Tribolium castaneum GN=TcasGA2_TC034722 PE=4 SV=1	NA	1 IPR002999; Tudor domain	NA
		LY13478	LT10019	AQULA_000735-PA	maker-scaffold37-snap-gene-0.601-mRNA-1	PPYR_05521-PA	ILUMI_27192-PA	TC004151	LOC108743411	AGLA002201	YQE_07458	OTAU001422	Luc	0.0179636	0.223525	25:C:0.687;62:T:0.957*;167:A:0.541;261:Q:0.564;282:L:0.521;318:A:0.616;347:S:0.531;350:L:0.631;458:S:0.917	PREDICTED: protein hook [Agrilus planipennis]	HOOK_AEDAE Protein hook OS=Aedes aegypti GN=hook PE=3 SV=1	A0A0T6AY59_9SCAR Uncharacterized protein (Fragment) OS=Oryctes borbonicus GN=AMK59_7919 PE=4 SV=1	K08408 G protein-coupled receptor 68	2 IPR001715; Calponin homology domain IPR008636; Hook-related protein family	GO:0005515
		LY13703	LT01186	AQULA_011783-PA	maker-scaffold242-augustus-gene-4.466-mRNA-1	PPYR_11543-PA	ILUMI_25041-PA	TC014106	LOC108732896	AGLA010920	YQE_02073	OTAU005864	Luc	0.0170939	0.220267	33:F:0.955*;111:H:0.820;222:T:0.937;229:Y:0.907;276:P:0.965*;380:H:0.667	PREDICTED: FAD-dependent oxidoreductase domain-containing protein 1-like [Agrilus planipennis]	FXRD1_XENLA FAD-dependent oxidoreductase domain-containing protein 1 OS=Xenopus laevis GN=foxred1 PE=2 SV=1	A0A0T6AUJ7_9SCAR FAD dependent oxidoreductase OS=Oryctes borbonicus GN=AMK59_8418 PE=4 SV=1	K00301 sarcosine oxidase [EC:1.5.3.1]	2 IPR006076; FAD dependent oxidoreductase IPR023753; FAD/NAD(P)-binding domain	GO:0016491 GO:0055114
		LY17364	LT00460	AQULA_000660-PA	augustus_masked-scaffold19-processed-gene-0.23-mRNA-1	PPYR_05446-PA	ILUMI_04730-PA	TC001889	LOC108740524	AGLA004580	YQE_06683	OTAU008911	Luc	0.000306347	0.0243816	210:S:0.895;504:K:0.518;514:K:0.795;515:H:0.821;518:N:0.861;568:R:0.517;573:E:0.765;678:S:0.592;724:E:0.901;743:T:0.718;752:R:0.867;784:T:0.611;829:R:0.855;853:S:0.748;947:L:0.766;954:S:0.894;976:I:0.915;984:I:0.678;1043:P:0.820	PREDICTED: neuroglian [Agrilus planipennis]_x0001_XP_018330370.1 PREDICTED: neuroglian [Agrilus planipennis]	NRG_DROME Neuroglian OS=Drosophila melanogaster GN=Nrg PE=1 SV=2	A0A1B6K0I8_9HEMI Uncharacterized protein OS=Homalodisca liturata GN=g.46502 PE=4 SV=1	K06756 neuronal cell adhesion molecule	7 IPR003598; Immunoglobulin subtype 2 IPR003599; Immunoglobulin subtype IPR003961; Fibronectin type III IPR007110; Immunoglobulin-like domain IPR013098; Immunoglobulin I-set IPR013783; Immunoglobulin-like fold IPR026966; Neurofascin/L1/NrCAM, C-terminal domain	GO:0005515
		LY12753	LT04786	AQULA_009178-PA	maker-scaffold499-augustus-gene-0.667-mRNA-1	PPYR_05068-PA	ILUMI_05300-PA	TC000749	LOC108743525	AGLA002967	YQE_01583	OTAU010843	Luc	0.0488722	0.349857	562:Y:0.829;650:Q:0.741;954:S:0.678;1082:H:0.742;1182:T:0.816;1244:T:0.867;1449:G:0.844	PREDICTED: spectrin alpha chain isoform X3 [Agrilus planipennis]	SPTCA_DROME Spectrin alpha chain OS=Drosophila melanogaster GN=alpha-Spec PE=1 SV=2	D6W8J4_TRICA Alpha spectrin OS=Tribolium castaneum GN=TcasGA2_TC000749 PE=4 SV=1	K06114 spectrin alpha	8 IPR001452; SH3 domain IPR002017; Spectrin repeat IPR002048; EF-hand domain IPR011992; EF-hand domain pair IPR013315; Spectrin alpha chain, SH3 domain IPR014837; EF-hand, Ca insensitive IPR018159; Spectrin/alpha-actinin IPR018247; EF-Hand 1, calcium-binding site	GO:0005509 GO:0005515
		LY00542	LT02841	AQULA_002134-PA	maker-scaffold235-augustus-gene-9.858-mRNA-1	PPYR_07157-PA	ILUMI_03640-PA	TC032801	LOC108741333	AGLA003101	YQE_09726	OTAU002307	Luc	0.0145614	0.197016	13:S:0.924;35:Y:0.917;52:L:0.679;124:S:0.945;135:L:0.774;241:M:0.978*;289:E:0.604;672:A:0.563	PREDICTED: 1-phosphatidylinositol 4,5-bisphosphate phosphodiesterase isoform X1 [Agrilus planipennis]_x0001_XP_018331607.1 PREDICTED: 1-phosphatidylinositol 4,5-bisphosphate phosphodiesterase isoform X1 [Agrilus planipennis]	PIPA_DROME 1-phosphatidylinositol 4,5-bisphosphate phosphodiesterase OS=Drosophila melanogaster GN=norpA PE=1 SV=4	A0A139WJG1_TRICA Phosphoinositide phospholipase C OS=Tribolium castaneum GN=TcasGA2_TC032801 PE=4 SV=1	K05858 phospholipase C, beta [EC:3.1.4.11]	10 IPR000008; C2 domain IPR000909; Phosphatidylinositol-specific phospholipase C, X domain IPR001192; Phosphoinositide phospholipase C family IPR001711; Phospholipase C, phosphatidylinositol-specific, Y domain IPR009535; Phospholipase C-beta, conserved site IPR011992; EF-hand domain pair IPR011993; PH domain-like IPR015359; Phosphoinositide-specific phospholipase C, EF-hand-like domain IPR016280;…	GO:0004435 GO:0005509 GO:0005515 GO:0006629 GO:0007165 GO:0008081 GO:0035556
		LY03504	LT03245	AQULA_002742-PA	maker-scaffold370-augustus-gene-2.485-mRNA-1	PPYR_00997-PA	ILUMI_05803-PA	TC033816	LOC108734403	AGLA015616	YQE_03387	OTAU007781	Luc	0.00622049	0.134583	181:L:0.643;186:N:0.973*;318:Y:0.966*;385:L:0.616;426:M:0.505;428:G:0.863;474:K:0.815;492:R:0.904;505:V:0.731;539:K:0.981*	PREDICTED: alanine--tRNA ligase, mitochondrial [Tribolium castaneum]	SYAM_DROME Alanine--tRNA ligase, mitochondrial OS=Drosophila melanogaster GN=AlaRS-m PE=2 SV=1	A0A139WES2_TRICA Alanine--tRNA ligase, mitochondrial-like Protein OS=Tribolium castaneum GN=TcasGA2_TC033816 PE=3 SV=1	K01872 alanyl-tRNA synthetase [EC:6.1.1.7]	8 IPR002318; Alanine-tRNA ligase, class IIc IPR009000; Translation protein, beta-barrel domain IPR012947; Threonyl/alanyl tRNA synthetase, SAD IPR018162; Alanine-tRNA ligase, class IIc, anti-codon-binding domain IPR018163; Threonyl/alanyl tRNA synthetase, class II-like, putative editing domain IPR018164; Alanyl-tRNA synthetase, class IIc, N-terminal IPR018165; Alanyl-tRNA synthetase, class IIc, c…	GO:0000166 GO:0003676 GO:0004813 GO:0005524 GO:0005737 GO:0006419 GO:0016876 GO:0043039
		LY03996	LT00276	AQULA_012443-PA	maker-scaffold456-augustus-gene-1.500-mRNA-1	PPYR_10335-PA	ILUMI_26816-PA	TC003476	LOC108741562	AGLA012232	YQE_12320	OTAU004496	Luc	0.0427147	0.330246	71:D:0.939;73:L:0.907;163:E:0.950;170:M:0.671;254:L:0.703;299:E:0.799	Guanine nucleotide-binding protein-like 1 [Papilio xuthus]	GNL1_MOUSE Guanine nucleotide-binding protein-like 1 OS=Mus musculus GN=Gnl1 PE=1 SV=4	A0A194Q4E6_PAPXU Guanine nucleotide-binding protein-like 1 OS=Papilio xuthus GN=RR46_07007 PE=4 SV=1	K14539 large subunit GTPase 1 [EC:3.6.1.-]	2 IPR006073; GTP binding domain IPR027417; P-loop containing nucleoside triphosphate hydrolase	GO:0005525
		LY08959	LT11543	AQULA_000578-PA	maker-scaffold234-augustus-gene-12.1063-mRNA-1	PPYR_12912-PA	ILUMI_09112-PA	TC006630	LOC108736060	AGLA007281	YQE_09464	OTAU005080	Luc	0.0193456	0.227605	43:A:0.594;97:A:0.591;99:I:0.507;100:S:0.593;200:T:0.548	PREDICTED: zinc finger protein 184-like [Anoplophora glabripennis]	ZN180_HUMAN Zinc finger protein 180 OS=Homo sapiens GN=ZNF180 PE=1 SV=2	D6WY01_TRICA Zinc finger protein 226-like Protein OS=Tribolium castaneum GN=TcasGA2_TC006630 PE=4 SV=1	K09228 KRAB domain-containing zinc finger protein	5 IPR007087; Zinc finger, C2H2 IPR012336; Thioredoxin-like fold IPR013087; Zinc finger C2H2-type/integrase DNA-binding domain IPR013766; Thioredoxin domain IPR015880; Zinc finger, C2H2-like	GO:0003676 GO:0045454 GO:0046872
		LY02793	LT11167	AQULA_000414-PA	maker-scaffold408-snap-gene-2.507-mRNA-1	PPYR_04983-PA	ILUMI_20929-PA	TC000808	LOC108740403	AGLA003225	YQE_04789	OTAU008246	Luc	0.0342003	0.293156	32:A:0.738;73:Y:0.939;74:P:0.964*;78:S:0.939;94:T:0.680;114:Y:0.892;117:K:0.909;120:N:0.730;184:E:0.652;312:H:0.967*	PREDICTED: C3 and PZP-like alpha-2-macroglobulin domain-containing protein 8 [Tribolium castaneum]_x0001_XP_015840840.1 PREDICTED: C3 and PZP-like alpha-2-macroglobulin domain-containing protein 8 [Tribolium castaneum]_x0001_EEZ99236.2 C3 and PZP-like alpha-2-macroglobulin domain-containing protein 8 [Tribolium castaneum]	CPMD8_HUMAN C3 and PZP-like alpha-2-macroglobulin domain-containing protein 8 OS=Homo sapiens GN=CPAMD8 PE=1 SV=2	D6W8H2_TRICA C3 and PZP-like alpha-2-macroglobulin domain-containing protein 8 OS=Tribolium castaneum GN=TcasGA2_TC000808 PE=4 SV=2	K06530 CD109 antigen	7 IPR001599; Alpha-2-macroglobulin IPR002890; Alpha-2-macroglobulin, N-terminal IPR008930; Terpenoid cyclases/protein prenyltransferase alpha-alpha toroid IPR009048; Alpha-macroglobulin, receptor-binding IPR011625; Alpha-2-macroglobulin, N-terminal 2 IPR011626; Alpha-macroglobulin complement component IPR022041; Farnesoic acid O-methyl transferase	GO:0004866 GO:0005576 GO:0005615
		LY01296	LT01536	AQULA_001968-PA	maker-scaffold384-augustus-gene-2.505-mRNA-1	PPYR_12100-PA	ILUMI_23198-PA	TC012278	LOC108741167	AGLA003157	YQE_10054	OTAU011854	Luc	0.0340936	0.293156	17:C:0.963*;51:L:0.922;66:L:0.600;85:N:0.574;309:G:0.878;356:M:0.890	PREDICTED: LOW QUALITY PROTEIN: endoplasmin [Aethina tumida]	CALR_BOMMO Calreticulin OS=Bombyx mori GN=crt PE=1 SV=1	V5G380_ANOGL Calreticulin OS=Anoplophora glabripennis GN=CALR PE=3 SV=1	K06027 vesicle-fusing ATPase [EC:3.6.4.6]	5 IPR001580; Calreticulin/calnexin IPR009033; Calreticulin/calnexin, P domain IPR009169; Calreticulin IPR013320; Concanavalin A-like lectin/glucanase domain IPR018124; Calreticulin/calnexin, conserved site	GO:0005509 GO:0005515 GO:0005783 GO:0006457 GO:0051082
		LY05447	LT05765	AQULA_005941-PA	augustus_masked-scaffold366-processed-gene-2.25-mRNA-1	PPYR_10282-PA	ILUMI_22926-PA	TC005675	LOC108733756	AGLA009150	YQE_04228	OTAU002423	Luc	0.0101267	0.171991	137:Y:0.909;234:E:0.906	PREDICTED: protein phosphatase 1 regulatory subunit 16A [Tribolium castaneum]_x0001_XP_015838089.1 PREDICTED: protein phosphatase 1 regulatory subunit 16A [Tribolium castaneum]_x0001_EFA08079.1 Protein phosphatase 1 regulatory inhibitor subunit 16B-like Protein [Tribolium castaneum]	PP16B_BOVIN Protein phosphatase 1 regulatory inhibitor subunit 16B OS=Bos taurus GN=PPP1R16B PE=1 SV=1	D6WWX7_TRICA Protein phosphatase 1 regulatory inhibitor subunit 16B-like Protein OS=Tribolium castaneum GN=TcasGA2_TC005675 PE=4 SV=1	K12329 protein phosphatase 1 regulatory subunit 12B	2 IPR002110; Ankyrin repeat IPR020683; Ankyrin repeat-containing domain	GO:0005515
		LY01138	LT06710	AQULA_009462-PA	augustus_masked-scaffold362-processed-gene-1.22-mRNA-1	PPYR_13885-PA	ILUMI_10285-PA	TC012433	LOC108739970	AGLA015002	YQE_08502	OTAU014238	Luc	0.0218276	0.240103	887:S:0.757;1054:S:0.611	PREDICTED: phosphoinositide 3-kinase regulatory subunit 4 [Agrilus planipennis]	PI3R4_HUMAN Phosphoinositide 3-kinase regulatory subunit 4 OS=Homo sapiens GN=PIK3R4 PE=1 SV=3	D6X2A3_TRICA Phosphoinositide 3-kinase regulatory subunit 4-like Protein OS=Tribolium castaneum GN=TcasGA2_TC012433 PE=4 SV=2	K08333 phosphoinositide-3-kinase, regulatory subunit 4, p150 [EC:2.7.11.1]	11 IPR000719; Protein kinase domain IPR001680; WD40 repeat IPR002290; Serine/threonine/dual specificity protein kinase, catalytic domain IPR008271; Serine/threonine-protein kinase, active site IPR011009; Protein kinase-like domain IPR011989; Armadillo-like helical IPR015943; WD40/YVTN repeat-like-containing domain IPR016024; Armadillo-type fold IPR017986; WD40-repeat-containing domain IPR019775; …	GO:0004672 GO:0005488 GO:0005515 GO:0005524 GO:0006468
		LY05233	LT01919	AQULA_004948-PA	genemark-scaffold496-processed-gene-0.144-mRNA-1	PPYR_14817-PA	ILUMI_09988-PA	TC002837	LOC108741580	AGLA003367	YQE_05161	OTAU016459	Luc	0.00124875	0.0553945	14:H:0.940;156:P:0.739	PREDICTED: uncharacterized protein LOC108771639 [Cyphomyrmex costatus]	NA	A0A195AUF7_9HYME Uncharacterized protein OS=Atta colombica GN=ALC53_13718 PE=4 SV=1	NA	2 IPR009078; Ferritin-like superfamily IPR032134; Protein of unknown function DUF4816	NA
		LY04821	LT14069	AQULA_010710-PA	maker-scaffold38-augustus-gene-0.489-mRNA-1	PPYR_10080-PA	ILUMI_21197-PA	TC005186	LOC108737555	AGLA004535	YQE_09299	OTAU004322	Luc	0.00259473	0.0816435	287:Q:0.914;564:V:0.516;571:Y:0.865;851:L:0.849	PREDICTED: filamin-A isoform X2 [Tribolium castaneum]_x0001_EFA11221.2 Filamin-A-like Protein [Tribolium castaneum]	FLNA_DROME Filamin-A OS=Drosophila melanogaster GN=cher PE=1 SV=2	D6W7G0_TRICA Filamin-A-like Protein OS=Tribolium castaneum GN=TcasGA2_TC005186 PE=4 SV=2	K04437 filamin	7 IPR001298; Filamin/ABP280 repeat IPR001589; Actinin-type actin-binding domain, conserved site IPR001715; Calponin homology domain IPR013783; Immunoglobulin-like fold IPR014756; Immunoglobulin E-set IPR017868; Filamin/ABP280 repeat-like IPR028559; Filamin A	GO:0005515 GO:0051015
		LY01756	LT07943	AQULA_002174-PA	maker-scaffold240-augustus-gene-6.599-mRNA-1	PPYR_10857-PA	ILUMI_02708-PA	TC002136	LOC108741118	AGLA019022	YQE_07323	OTAU010957	Luc	0.00906268	0.162961	2:K:0.718;5:G:0.870;140:Q:0.986*	PREDICTED: protein disulfide-isomerase TMX3 [Anoplophora glabripennis]	TMX3_XENLA Protein disulfide-isomerase TMX3 OS=Xenopus laevis GN=tmx3 PE=2 SV=1	A0A0T6AVS7_9SCAR Thioredoxin OS=Oryctes borbonicus GN=AMK59_7827 PE=4 SV=1	K09585 thioredoxin domain-containing protein 10 [EC:5.3.4.1]	3 IPR012336; Thioredoxin-like fold IPR013766; Thioredoxin domain IPR017937; Thioredoxin, conserved site	GO:0045454
		LY01753	LT07952	AQULA_001527-PA	maker-scaffold240-augustus-gene-6.596-mRNA-1	PPYR_10617-PA	ILUMI_06365-PA	TC030768	LOC108737083	AGLA007517	YQE_09811	OTAU005355	Luc	0.00431931	0.117695	122:S:0.532;127:I:0.514;412:S:0.512;468:P:0.518	PREDICTED: glutamyl-tRNA(Gln) amidotransferase subunit B, mitochondrial [Aethina tumida]	GATB_AEDAE Glutamyl-tRNA(Gln) amidotransferase subunit B, mitochondrial OS=Aedes aegypti GN=AAEL009908 PE=3 SV=1	D6WI92_TRICA Glutamyl-tRNA(Gln) amidotransferase subunit B, mitochondrial OS=Tribolium castaneum GN=TcasGA2_TC030768 PE=3 SV=2	K02434 aspartyl-tRNA(Asn)/glutamyl-tRNA (Gln) amidotransferase subunit B [EC:6.3.5.6 6.3.5.7]	5 IPR003789; Aspartyl/glutamyl-tRNA amidotransferase subunit B-related IPR004413; Aspartyl/glutamyl-tRNA(Asn/Gln) amidotransferase, B subunit IPR006075; Aspartyl/Glutamyl-tRNA(Gln) amidotransferase, subunit B/E, catalytic IPR017959; Aspartyl/glutamyl-tRNA(Asn/Gln) amidotransferase, subunit B /E IPR018027; Asn/Gln amidotransferase	GO:0016874 GO:0016884
		LY17740	LT13309	AQULA_002658-PA	maker-scaffold395-augustus-gene-2.758-mRNA-1	PPYR_03513-PA	ILUMI_20814-PA	TC015728	LOC108734524	AGLA006340	YQE_08348	OTAU007475	Luc	0.0265523	0.262228	54:T:0.968*;127:L:0.887;248:S:0.959*;307:R:0.689;357:N:0.744	PREDICTED: 26S proteasome non-ATPase regulatory subunit 13 [Agrilus planipennis]	PSD13_CHICK 26S proteasome non-ATPase regulatory subunit 13 OS=Gallus gallus GN=PSMD13 PE=1 SV=1	D2A3P2_TRICA 26S proteasome non-ATPase regulatory subunit 13-like Protein OS=Tribolium castaneum GN=TcasGA2_TC015728 PE=4 SV=1	K03039 26S proteasome regulatory subunit N9	2 IPR000717; Proteasome component (PCI) domain IPR011991; Winged helix-turn-helix DNA-binding domain	GO:0005515
		LY17327	LT10761	AQULA_012364-PA	augustus_masked-scaffold27-processed-gene-0.71-mRNA-1	PPYR_13223-PA	ILUMI_26884-PA	TC009331	LOC108739475	AGLA010308	YQE_11322	OTAU002976	Luc	0.0200899	0.230127	4:S:0.597;7:R:0.656;40:S:0.520;42:Q:0.672;46:V:0.576;51:L:0.710;72:G:0.981*;127:N:0.612;190:K:0.589;218:Y:0.705;238:M:0.596;255:P:0.907;258:Q:0.528;274:A:0.698;275:N:0.962*;278:S:0.710;334:R:0.512;340:S:0.708;344:K:0.934;350:H:0.506	PREDICTED: DNA helicase MCM8-like [Agrilus planipennis]_x0001_XP_018328899.1 PREDICTED: DNA helicase MCM8-like [Agrilus planipennis]	MCM8_CHICK DNA helicase MCM8 OS=Gallus gallus GN=MCM8 PE=1 SV=1	D6WRH7_TRICA DNA replication licensing factor REC-like Protein OS=Tribolium castaneum GN=TcasGA2_TC009331 PE=3 SV=1	K10737 minichromosome maintenance protein 8	5 IPR001208; MCM domain IPR003593; AAA+ ATPase domain IPR012340; Nucleic acid-binding, OB-fold IPR027417; P-loop containing nucleoside triphosphate hydrolase IPR031327; Mini-chromosome maintenance protein	GO:0003677 GO:0005524 GO:0006260
		LY07264	LT05872	AQULA_010228-PA	maker-scaffold44-snap-gene-0.573-mRNA-1	PPYR_00184-PA	ILUMI_10889-PA	TC009450	LOC108733208	AGLA019315	YQE_05725	OTAU006379	Luc	0.0414977	0.328342	NA	PREDICTED: far upstream element-binding protein 1 isoform X2 [Tribolium castaneum]_x0001_EFA06543.2 Far upstream element-binding protein 1-like Protein [Tribolium castaneum]	FUBP1_HUMAN Far upstream element-binding protein 1 OS=Homo sapiens GN=FUBP1 PE=1 SV=3	D6WRB8_TRICA Far upstream element-binding protein 1-like Protein OS=Tribolium castaneum GN=TcasGA2_TC009450 PE=4 SV=2	K13210 far upstream element-binding protein	3 IPR004087; K Homology domain IPR004088; K Homology domain, type 1 IPR015096; Domain of unknown function DUF1897	GO:0003676 GO:0003723
		LY02642	LT07457	AQULA_013663-PA	maker-scaffold384-augustus-gene-1.416-mRNA-1	PPYR_06613-PA	ILUMI_08379-PA	TC012671	LOC108741732	AGLA019247	YQE_02891	OTAU000519	Luc	0.000371074	0.027443	28:I:0.692;326:M:0.533;330:G:0.734;348:M:0.647;378:K:0.632;617:Y:0.854;621:D:0.964*;627:S:0.854;636:S:0.521;653:D:0.743;684:L:0.840	PREDICTED: calcium-transporting ATPase sarcoplasmic/endoplasmic reticulum type isoform X1 [Cephus cinctus]	ATC1_ANOGA Calcium-transporting ATPase sarcoplasmic/endoplasmic reticulum type OS=Anopheles gambiae GN=Ca-P60A PE=3 SV=5	A0A195CU94_9HYME Calcium-transporting ATPase OS=Cyphomyrmex costatus GN=ALC62_05405 PE=3 SV=1	K05853 Ca2+ transporting ATPase, sarcoplasmic/endoplasmic reticulum [EC:3.6.3.8]	8 IPR001757; P-type ATPase IPR005782; P-type ATPase, subfamily IIA, SERCA-type IPR006068; Cation-transporting P-type ATPase, C-terminal IPR008250; P-type ATPase, A domain IPR018303; P-type ATPase, phosphorylation site IPR023214; HAD-like domain IPR023298; P-type ATPase, transmembrane domain IPR023299; P-type ATPase, cytoplasmic domain N	GO:0000166 GO:0005388 GO:0006816 GO:0016021 GO:0046872
		LY07794	LT11131	AQULA_006954-PA	maker-scaffold383-augustus-gene-1.568-mRNA-1	PPYR_14445-PA	ILUMI_09428-PA	TC032568	LOC108740839	AGLA003527	YQE_11112	OTAU006485	Luc	0.00912586	0.162961	63:S:0.836;68:Q:0.625;121:S:0.506;154:S:0.951*;180:N:0.573;202:K:0.680;232:F:0.842;255:T:0.637;382:C:0.664	PREDICTED: pyruvate dehydrogenase [acetyl-transferring]-phosphatase 2, mitochondrial [Nicrophorus vespilloides]	PDP1_BOVIN [Pyruvate dehydrogenase [acetyl-transferring]]-phosphatase 1, mitochondrial OS=Bos taurus GN=PDP1 PE=1 SV=1	J3JVN6_DENPD Uncharacterized protein OS=Dendroctonus ponderosae GN=D910_11631 PE=2 SV=1	K01090 protein phosphatase [EC:3.1.3.16]	3 IPR000222; PPM-type phosphatase, divalent cation binding IPR001932; PPM-type phosphatase domain IPR015655; Protein phosphatase 2C family	GO:0003824 GO:0004722 GO:0006470 GO:0043169
		LY05236	LT01920	AQULA_005678-PA	snap_masked-scaffold496-processed-gene-0.477-mRNA-1	PPYR_14815-PA	ILUMI_07576-PA	TC002836	LOC108732737	AGLA003366	YQE_05160	OTAU005964	Luc	0.00858979	0.161417	2:T:0.971*;33:H:0.806;61:H:0.978*;116:K:0.964*;131:I:0.976*;183:E:0.534;208:T:0.973*;227:H:0.945	PREDICTED: golgin subfamily A member 6-like protein 22 [Anoplophora glabripennis]	PRAX_MOUSE Periaxin OS=Mus musculus GN=Prx PE=1 SV=1	U4UJS0_DENPD Uncharacterized protein OS=Dendroctonus ponderosae GN=D910_07775 PE=4 SV=1	NA	1 IPR032134; Protein of unknown function DUF4816	NA
		LY10602	LT07798	AQULA_004181-PA	maker-scaffold355-augustus-gene-2.351-mRNA-1	PPYR_06268-PA	ILUMI_21872-PA	TC010007	LOC108734121	AGLA006310	YQE_10364	OTAU005599	Luc	0.002304	0.076032	12:K:0.595;15:A:0.723;20:R:0.507;25:S:0.818;29:T:0.976*;41:N:0.698;53:F:0.594;55:K:0.515;56:Y:0.686;64:D:0.501;72:W:0.559;75:S:0.683;103:N:0.525;104:A:0.512;106:M:0.965*;109:L:0.569;110:L:0.553;114:T:0.575;118:S:0.860;119:E:0.507;120:L:0.795;121:T:0.534;123:V:0.689;138:R:0.707;146:A:0.791;147:L:0.896;148:L:0.639;149:E:0.823;150:A:0.996**;156:L:0.578;169:I:0.902;170:Q:0.669	PREDICTED: putative leucine-rich repeat-containing protein DDB_G0290503 isoform X2 [Agrilus planipennis]	YIPF5_XENLA Protein YIPF5 OS=Xenopus laevis GN=yipf5 PE=2 SV=1	G6D4D3_DANPL Protein YIPF OS=Danaus plexippus GN=KGM_08507 PE=3 SV=1	K12603 CCR4-NOT transcription complex subunit 6	NA	NA
		LY03858	LT13384	AQULA_006995-PA	maker-scaffold352-augustus-gene-0.462-mRNA-1	PPYR_08682-PA	ILUMI_12516-PA	TC013451	LOC108737419	AGLA006382	YQE_08999	OTAU011037	Luc	0.0364895	0.302885	14:I:0.757;26:Q:0.823;32:Q:0.558;42:R:0.579;73:C:0.568;105:G:0.966*;137:R:0.534;192:S:0.524;239:V:0.918;246:S:0.723;315:V:0.523;393:R:0.771	PREDICTED: ribosome biogenesis protein WDR12 homolog [Anoplophora glabripennis]	WDR12_DROAN Ribosome biogenesis protein WDR12 homolog OS=Drosophila ananassae GN=GF14067 PE=3 SV=1	D6WLF3_TRICA Ribosome biogenesis protein WDR12 homolog OS=Tribolium castaneum GN=TcasGA2_TC013451 PE=3 SV=1	K14863 ribosome biogenesis protein YTM1	7 IPR001680; WD40 repeat IPR012972; NLE IPR015943; WD40/YVTN repeat-like-containing domain IPR017986; WD40-repeat-containing domain IPR019775; WD40 repeat, conserved site IPR020472; G-protein beta WD-40 repeat IPR028599; WD repeat WDR12/Ytm1	GO:0005515 GO:0042254
		LY10354	LT02393	AQULA_010278-PA	maker-scaffold80-augustus-gene-0.442-mRNA-1	PPYR_07242-PA	ILUMI_00532-PA	TC007191	LOC108742357	AGLA014411	YQE_02301	OTAU004585	Luc	0.00106637	0.0534372	78:S:0.836;201:S:0.801;226:P:0.890;246:A:0.989*;333:T:0.996**;337:S:0.830	PREDICTED: T-complex protein 11-like protein 1 [Agrilus planipennis]	T11L1_HUMAN T-complex protein 11-like protein 1 OS=Homo sapiens GN=TCP11L1 PE=1 SV=1	V5IA69_ANOGL T-complex protein-like protein OS=Anoplophora glabripennis GN=T11L1 PE=4 SV=1	NA	1 IPR008862; T-complex 11	NA
		LY15140	LT06684	AQULA_009243-PA	maker-scaffold405-snap-gene-2.702-mRNA-1	PPYR_08963-PA	ILUMI_24454-PA	TC010455	LOC108740705	AGLA006408	YQE_02083	OTAU000052	Luc	0.0498755	0.349857	63:N:0.821;96:V:0.763;227:A:0.742;265:C:0.706;341:I:0.887;424:A:0.716;597:C:0.593;981:S:0.867	PREDICTED: probable ubiquitin carboxyl-terminal hydrolase FAF-X isoform X1 [Anoplophora glabripennis]_x0001_XP_018561342.1 PREDICTED: probable ubiquitin carboxyl-terminal hydrolase FAF-X isoform X1 [Anoplophora glabripennis]	USP9X_HUMAN Probable ubiquitin carboxyl-terminal hydrolase FAF-X OS=Homo sapiens GN=USP9X PE=1 SV=3	D6WKR1_TRICA Putative ubiquitin carboxyl-terminal hydrolase FAF-like Protein OS=Tribolium castaneum GN=TcasGA2_TC010455 PE=3 SV=2	K11840 ubiquitin carboxyl-terminal hydrolase 9/24 [EC:3.1.2.15]	3 IPR001394; Peptidase C19, ubiquitin carboxyl-terminal hydrolase IPR018200; Ubiquitin specific protease, conserved site IPR028889; Ubiquitin specific protease domain	GO:0006511 GO:0016579 GO:0036459
		LY06534	LT00839	AQULA_003628-PA	maker-scaffold343-augustus-gene-2.381-mRNA-1	PPYR_10969-PA	ILUMI_09434-PA	TC002490	LOC108743999	AGLA001440	YQE_02645	OTAU004024	Luc	0.0258273	0.258847	61:C:0.920;62:S:0.568	PREDICTED: ubiquitin carboxyl-terminal hydrolase isozyme L5 [Aethina tumida]	UCHL5_MOUSE Ubiquitin carboxyl-terminal hydrolase isozyme L5 OS=Mus musculus GN=Uchl5 PE=1 SV=2	D6WHM3_TRICA Ubiquitin carboxyl-terminal hydrolase OS=Tribolium castaneum GN=TcasGA2_TC002490 PE=3 SV=1	K05610 ubiquitin carboxyl-terminal hydrolase L5 [EC:3.4.19.12]	2 IPR001578; Peptidase C12, ubiquitin carboxyl-terminal hydrolase IPR017390; Ubiquitinyl hydrolase, UCH37 type	GO:0004843 GO:0005622 GO:0006511 GO:0016579
		LY07267	LT04230	AQULA_010446-PA	augustus_masked-scaffold422-processed-gene-1.19-mRNA-1	PPYR_02231-PA	ILUMI_00856-PA	TC010123	LOC108742995	AGLA010356	YQE_01563	OTAU002992	Luc	0.0489025	0.349857	NA	PREDICTED: unc-112-related protein isoform X1 [Tribolium castaneum]_x0001_EFA07132.1 Unc-112-related protein-like Protein [Tribolium castaneum]	UN112_DROME Unc-112-related protein OS=Drosophila melanogaster GN=Fit1 PE=1 SV=1	D6WSN4_TRICA Unc-112-related protein-like Protein OS=Tribolium castaneum GN=TcasGA2_TC010123 PE=4 SV=1	K06271 talin	5 IPR001849; Pleckstrin homology domain IPR011993; PH domain-like IPR014352; FERM/acyl-CoA-binding protein, 3-helical bundle IPR019748; FERM central domain IPR019749; Band 4.1 domain	NA
		LY04005	LT04708	AQULA_000915-PA	maker-scaffold371-augustus-gene-3.630-mRNA-1	PPYR_10901-PA	ILUMI_09399-PA	TC002403	LOC108735515	AGLA018782	YQE_09996	OTAU010772	Luc	0.0220976	0.241114	1:L:0.517;2:T:0.614;3:D:0.514;4:I:0.514;5:S:0.807;6:E:0.514;7:Q:0.515;8:Q:0.515;9:L:0.529;10:K:0.514;11:F:0.580;12:D:0.514;13:L:0.521;14:E:0.516;15:L:0.517;16:A:0.811;17:K:0.514;18:V:0.530;19:Q:0.515;20:Q:0.516;21:M:0.812;22:K:0.597;23:D:0.703;24:S:0.567;25:D:0.514;26:R:0.516;27:F:0.515;28:R:0.517;29:L:0.517;30:I:0.516;31:E:0.514;32:Q:0.515;33:D:0.514;34:S:0.520;35:H:0.515;36:L:0.517;37:L:0.521;3…	PREDICTED: E3 ubiquitin-protein ligase LRSAM1-like isoform X1 [Anoplophora glabripennis]	LRSM1_HUMAN E3 ubiquitin-protein ligase LRSAM1 OS=Homo sapiens GN=LRSAM1 PE=1 SV=1	U4UT61_DENPD Uncharacterized protein OS=Dendroctonus ponderosae GN=D910_10634 PE=4 SV=1	K10641 E3 ubiquitin-protein ligase LRSAM1 [EC:6.3.2.19]	6 IPR001611; Leucine-rich repeat IPR001841; Zinc finger, RING-type IPR003591; Leucine-rich repeat, typical subtype IPR013083; Zinc finger, RING/FYVE/PHD-type IPR013761; Sterile alpha motif/pointed domain IPR032675; Leucine-rich repeat domain, L domain-like	GO:0005515 GO:0008270
		LY00069	LT16004	AQULA_003551-PA	maker-scaffold234-augustus-gene-8.576-mRNA-1	PPYR_12556-PA	ILUMI_04068-PA	TC006652	LOC108742608	AGLA009881	YQE_05703	OTAU001656	Luc	0.0314736	0.278325	15:K:0.596;35:R:0.538	PREDICTED: protein phosphatase PTC7 homolog [Agrilus planipennis]	PPTC7_XENLA Protein phosphatase PTC7 homolog OS=Xenopus laevis GN=pptc7 PE=2 SV=1	D6WY43_TRICA Protein phosphatase PTC7 homolog fig-like Protein OS=Tribolium castaneum GN=TcasGA2_TC006652 PE=4 SV=1	NA	1 IPR001932; PPM-type phosphatase domain	GO:0003824
		LY03852	LT12426	AQULA_000985-PA	maker-scaffold352-augustus-gene-1.435-mRNA-1	PPYR_08208-PA	ILUMI_00453-PA	TC014636	LOC108734991	AGLA018638	YQE_07280	OTAU006853	Luc	0.0463303	0.342541	40:R:0.833;67:M:0.597;112:C:0.964*;128:A:0.627;192:L:0.887;203:V:0.581	PREDICTED: mitotic checkpoint serine/threonine-protein kinase BUB1 beta-like [Anoplophora glabripennis]	BUB1_HUMAN Mitotic checkpoint serine/threonine-protein kinase BUB1 OS=Homo sapiens GN=BUB1 PE=1 SV=1	A0A0T6AT88_9SCAR Protein kinase OS=Oryctes borbonicus GN=AMK59_7232 PE=4 SV=1	K02178 checkpoint serine/threonine-protein kinase [EC:2.7.11.1]	7 IPR000719; Protein kinase domain IPR002290; Serine/threonine/dual specificity protein kinase, catalytic domain IPR008271; Serine/threonine-protein kinase, active site IPR011009; Protein kinase-like domain IPR013212; Mad3/Bub1 homology region 1 IPR015661; Mitotic spindle checkpoint protein Bub1/Mad3 IPR017441; Protein kinase, ATP binding site	GO:0004672 GO:0005524 GO:0006468 GO:0007094
		LY12510	LT01976	AQULA_010464-PA	snap_masked-scaffold418-processed-gene-1.651-mRNA-1	PPYR_14681-PA	ILUMI_07346-PA	TC032347	LOC108740675	AGLA006897	YQE_06443	OTAU005713	Luc	0.0485197	0.349857	37:A:0.691	PREDICTED: zinc finger protein ubi-d4 B [Tribolium castaneum]	DPF3_CHICK Zinc finger protein DPF3 OS=Gallus gallus GN=DPF3 PE=2 SV=1	A0A139WM46_TRICA Uncharacterized protein OS=Tribolium castaneum GN=TcasGA2_TC032347 PE=4 SV=1	K13196 zinc finger protein ubi-d4	7 IPR001965; Zinc finger, PHD-type IPR002087; Anti-proliferative protein IPR007087; Zinc finger, C2H2 IPR011011; Zinc finger, FYVE/PHD-type IPR013083; Zinc finger, RING/FYVE/PHD-type IPR019787; Zinc finger, PHD-finger IPR025750; Requiem/DPF N-terminal domain	GO:0005515 GO:0008270 GO:0046872
		LY10093	LT10889	AQULA_007406-PA	maker-scaffold350-snap-gene-1.537-mRNA-1	PPYR_08428-PA	ILUMI_21382-PA	TC033264	LOC108734817	AGLA020870	YQE_08237	OTAU011296	Luc	0.0311	0.276831	5:Q:0.780;235:L:0.527;271:S:0.659;294:N:0.984*;296:Y:0.937	PREDICTED: SUN domain-containing ossification factor [Nicrophorus vespilloides]	SUCO_HUMAN SUN domain-containing ossification factor OS=Homo sapiens GN=SUCO PE=1 SV=1	A0A139WHM5_TRICA Uncharacterized protein OS=Tribolium castaneum GN=TcasGA2_TC033264 PE=4 SV=1	K00249 acyl-CoA dehydrogenase [EC:1.3.99.3]	1 IPR012919; SUN domain	NA
		LY10730	LT00724	AQULA_010109-PA	maker-scaffold237-augustus-gene-7.597-mRNA-1	PPYR_01284-PA	ILUMI_07231-PA	TC033610	LOC108732387	AGLA017365	YQE_11275	OTAU004125	Luc	0.0133808	0.192598	5:S:0.846;138:E:0.546;158:I:0.658;233:T:0.952*;297:G:0.992**;308:G:0.546;319:K:0.870;336:T:0.909;348:V:0.844;365:A:0.985*;372:H:0.523;379:L:0.659;546:S:0.534	PREDICTED: GPI ethanolamine phosphate transferase 3 [Tribolium castaneum]_x0001_KYB26700.1 hypothetical protein TcasGA2_TC033610 [Tribolium castaneum]	PIGO_HUMAN GPI ethanolamine phosphate transferase 3 OS=Homo sapiens GN=PIGO PE=1 SV=3	A0A139WFE5_TRICA Uncharacterized protein OS=Tribolium castaneum GN=TcasGA2_TC033610 PE=4 SV=1	K05288 phosphatidylinositol glycan, class O	3 IPR002591; Type I phosphodiesterase/nucleotide pyrophosphatase/phosphate transferase IPR017849; Alkaline phosphatase-like, alpha/beta/alpha IPR017850; Alkaline-phosphatase-like, core domain	GO:0003824 GO:0008152
		LY13104	LT01229	AQULA_002533-PA	maker-scaffold242-augustus-gene-2.478-mRNA-1	PPYR_08341-PA	ILUMI_02630-PA	TC014664	LOC108745032	AGLA005482	YQE_04876	OTAU010198	Luc	0.044758	0.336431	14:R:0.837;73:L:0.884;238:S:0.595;310:S:0.560;328:L:0.984*;417:N:0.686;570:N:0.783;731:S:0.954*;796:L:0.748;806:L:0.762;867:T:0.541;907:G:0.560;949:P:0.971*;996:Q:0.731;1123:Q:0.536;1215:I:0.624	PREDICTED: CD109 antigen [Tribolium castaneum]_x0001_EFA04694.1 CD109 antigen-like Protein [Tribolium castaneum]	CD109_HUMAN CD109 antigen OS=Homo sapiens GN=CD109 PE=1 SV=2	D6WNG7_TRICA CD109 antigen-like Protein OS=Tribolium castaneum GN=TcasGA2_TC014664 PE=4 SV=1	K06530 CD109 antigen	7 IPR001599; Alpha-2-macroglobulin IPR002890; Alpha-2-macroglobulin, N-terminal IPR008930; Terpenoid cyclases/protein prenyltransferase alpha-alpha toroid IPR009048; Alpha-macroglobulin, receptor-binding IPR011625; Alpha-2-macroglobulin, N-terminal 2 IPR011626; Alpha-macroglobulin complement component IPR019565; Alpha-2-macroglobulin, thiol-ester bond-forming	GO:0004866 GO:0005576 GO:0005615
		LY03182	LT05925	AQULA_003674-PA	maker-scaffold157-augustus-gene-0.272-mRNA-1	PPYR_13493-PA	ILUMI_08766-PA	TC005538	LOC108741859	AGLA001669	YQE_10177	OTAU001863	Luc	0.0190514	0.227605	86:M:0.571;174:C:0.882	hypothetical protein AMK59_8054, partial [Oryctes borbonicus]	THOC5_HUMAN THO complex subunit 5 homolog OS=Homo sapiens GN=THOC5 PE=1 SV=2	A0A0T6AVV8_9SCAR Uncharacterized protein (Fragment) OS=Oryctes borbonicus GN=AMK59_8054 PE=4 SV=1	K13174 THO complex subunit 5	1 IPR019163; THO complex, subunit 5	NA
		LY01464	LT01896	AQULA_001118-PA	maker-scaffold85-augustus-gene-0.487-mRNA-1	PPYR_01078-PA	ILUMI_10015-PA	TC005424	LOC108736108	AGLA009302	YQE_12755	OTAU001901	Luc	0.0119368	0.187452	105:Q:0.866;181:S:0.906;258:L:0.842;276:P:0.794	PREDICTED: cytochrome b5 reductase 4 isoform X1 [Aethina tumida]	NB5R4_DANRE Cytochrome b5 reductase 4 OS=Danio rerio GN=cyb5r4 PE=2 SV=1	D6WYW5_TRICA Cytochrome b5 reductase 4-like Protein OS=Tribolium castaneum GN=TcasGA2_TC005424 PE=4 SV=2	K00326 cytochrome-b5 reductase [EC:1.6.2.2]	8 IPR001199; Cytochrome b5-like heme/steroid binding domain IPR001433; Oxidoreductase FAD/NAD(P)-binding IPR001834; NADH:cytochrome b5 reductase (CBR) IPR008333; Oxidoreductase, FAD-binding domain IPR008978; HSP20-like chaperone IPR017927; Ferredoxin reductase-type FAD-binding domain IPR017938; Riboflavin synthase-like beta-barrel IPR018506; Cytochrome b5, heme-binding site	GO:0016491 GO:0020037 GO:0055114
		LY13309	LT12589	AQULA_002582-PA	snap_masked-scaffold385-processed-gene-2.563-mRNA-1	PPYR_08024-PA	ILUMI_22080-PA	TC007094	LOC108743502	AGLA000537	YQE_01116	OTAU005276	Luc	0.00737338	0.142517	9:H:0.664	PREDICTED: TBC1 domain family member 19 [Tribolium castaneum]_x0001_EFA01534.1 TBC1 domain family member 19-like Protein [Tribolium castaneum]	TBC19_HUMAN TBC1 domain family member 19 OS=Homo sapiens GN=TBC1D19 PE=1 SV=2	D2A1I5_TRICA TBC1 domain family member 19-like Protein OS=Tribolium castaneum GN=TcasGA2_TC007094 PE=4 SV=1	K02179 cell cycle arrest protein BUB2	1 IPR000195; Rab-GTPase-TBC domain	NA
		LY09422	LT11239	AQULA_012692-PA	augustus_masked-scaffold486-processed-gene-0.24-mRNA-1	PPYR_11464-PA	ILUMI_05920-PA	TC012706	LOC108732224	AGLA005681	YQE_08429	OTAU003572	Luc	0.00248868	0.0801712	35:S:0.866;108:R:0.990*;119:A:0.650;174:S:0.663	PREDICTED: origin recognition complex subunit 5 [Anoplophora glabripennis]_x0001_XP_018567108.1 PREDICTED: origin recognition complex subunit 5 [Anoplophora glabripennis]	ORC5_DROME Origin recognition complex subunit 5 OS=Drosophila melanogaster GN=Orc5 PE=1 SV=1	D6WZQ9_TRICA Origin recognition complex subunit 5-like Protein OS=Tribolium castaneum GN=TcasGA2_TC012706 PE=4 SV=1	K02607 origin recognition complex subunit 5	2 IPR020796; Origin recognition complex, subunit 5 IPR027417; P-loop containing nucleoside triphosphate hydrolase	GO:0000808 GO:0005634 GO:0006260
		LY09556	LT09373	AQULA_006843-PA	genemark-scaffold56-processed-gene-0.233-mRNA-1	PPYR_00352-PA	ILUMI_20938-PA	TC008915	LOC108740945	AGLA000464	YQE_10576	OTAU009540	Luc	0.015631	0.20622	1:M:0.529;2:T:0.533;3:N:0.530;4:P:0.534;5:S:0.531;6:W:0.534;7:K:0.543;8:S:0.534;9:T:0.536;10:K:0.533;11:I:0.530;12:F:0.537;13:D:0.535;14:D:0.535;15:Y:0.543;16:E:0.531;17:Q:0.541;18:H:0.533;19:R:0.536;20:E:0.530;21:E:0.537;22:R:0.533;23:R:0.532;24:A:0.536;25:F:0.537;26:R:0.532;27:Y:0.532;28:K:0.532;29:Q:0.536;30:L:0.533;31:R:0.542;32:D:0.530;33:Y:0.533;34:V:0.531;35:Q:0.532;36:A:0.532;37:N:0.587;3…	PREDICTED: IQ and AAA domain-containing protein 1-like [Tribolium castaneum]_x0001_EFA06079.1 hypothetical protein TcasGA2_TC008915 [Tribolium castaneum]	IQCA1_MOUSE IQ and AAA domain-containing protein 1 OS=Mus musculus GN=Iqca1 PE=2 SV=2	D6WQF6_TRICA Uncharacterized protein OS=Tribolium castaneum GN=TcasGA2_TC008915 PE=4 SV=1	K00665 fatty acid synthase, animal type [EC:2.3.1.85]	3 IPR000048; IQ motif, EF-hand binding site IPR003959; ATPase, AAA-type, core IPR027417; P-loop containing nucleoside triphosphate hydrolase	GO:0005515 GO:0005524
		LY12039	LT02805	AQULA_012276-PA	maker-scaffold236-augustus-gene-4.357-mRNA-1	PPYR_09518-PA	ILUMI_20986-PA	TC014336	LOC108734777	AGLA017324	YQE_08993	OTAU005911	Luc	0.034234	0.293156	50:S:0.968*;68:G:0.760;178:I:0.512;212:P:0.855;220:L:0.525;243:L:0.918	PREDICTED: GTP-binding protein 10 homolog [Nicrophorus vespilloides]	GTPBA_DROME GTP-binding protein 10 homolog OS=Drosophila melanogaster GN=CG10628 PE=2 SV=2	D6WLE5_TRICA GTP-binding protein 10 homolog-like Protein OS=Tribolium castaneum GN=TcasGA2_TC014336 PE=4 SV=2	K03979 GTP-binding protein	5 IPR006073; GTP binding domain IPR006169; GTP1/OBG domain IPR014100; GTP-binding protein Obg/CgtA IPR027417; P-loop containing nucleoside triphosphate hydrolase IPR031167; OBG-type guanine nucleotide-binding (G) domain	GO:0000287 GO:0003924 GO:0005525
		LY17220	LT06510	AQULA_001361-PA	maker-scaffold384-augustus-gene-2.485-mRNA-1	PPYR_11189-PA	ILUMI_01068-PA	TC034941	LOC108743409	AGLA005518	YQE_10912	OTAU009762	Luc	0.014281	0.195946	56:F:0.812;130:N:0.752	PREDICTED: serine/threonine-protein kinase fused [Anoplophora glabripennis]	FUSED_DROME Serine/threonine-protein kinase fused OS=Drosophila melanogaster GN=fu PE=1 SV=2	A0A139WA23_TRICA Uncharacterized protein OS=Tribolium castaneum GN=TcasGA2_TC034941 PE=4 SV=1	K06228 fused [EC:2.7.11.1]	5 IPR000719; Protein kinase domain IPR002290; Serine/threonine/dual specificity protein kinase, catalytic domain IPR008271; Serine/threonine-protein kinase, active site IPR011009; Protein kinase-like domain IPR017441; Protein kinase, ATP binding site	GO:0004672 GO:0005524 GO:0006468
		LY01086	LT08134	AQULA_006149-PA	maker-scaffold491-snap-gene-0.795-mRNA-1	PPYR_11834-PA	ILUMI_07967-PA	TC012734	LOC108736467	AGLA005110	YQE_12947	OTAU002012	Luc	0.00626662	0.134583	101:L:0.972*;674:A:0.896;687:W:0.991**;688:G:0.828;722:I:0.729;756:S:0.972*;766:T:0.631;776:Q:0.952*;781:E:0.764;782:R:0.785;787:S:0.973*;791:H:0.667;803:I:0.944;816:E:0.921;819:R:0.527	PREDICTED: LOW QUALITY PROTEIN: probable chitinase 3, partial [Aethina tumida]	CHI10_DROME Probable chitinase 10 OS=Drosophila melanogaster GN=Cht10 PE=2 SV=2	A0A1A9WKD4_9MUSC Uncharacterized protein OS=Glossina brevipalpis PE=4 SV=1	K01183 chitinase [EC:3.2.1.14]	7 IPR001223; Glycoside hydrolase family 18, catalytic domain IPR001579; Glycoside hydrolase, chitinase active site IPR002557; Chitin binding domain IPR011583; Chitinase II IPR013781; Glycoside hydrolase, catalytic domain IPR017853; Glycoside hydrolase superfamily IPR029070; Chitinase insertion domain	GO:0004553 GO:0004568 GO:0005576 GO:0005975 GO:0006030 GO:0006032 GO:0008061
		LY03867	LT11998	AQULA_006759-PA	maker-scaffold352-augustus-gene-1.457-mRNA-1	PPYR_08204-PA	ILUMI_25428-PA	TC013118	LOC108740713	AGLA005991	YQE_06062	OTAU005464	Luc	0.0282647	0.26411	39:H:0.934;40:N:0.606;98:D:0.776;278:S:0.569	PREDICTED: hsp90 co-chaperone Cdc37 [Anoplophora glabripennis]	CDC37_DROVI Hsp90 co-chaperone Cdc37 OS=Drosophila virilis GN=Cdc37 PE=3 SV=1	V5GUQ3_ANOGL Hsp90 co-chaperone OS=Anoplophora glabripennis GN=CDC37 PE=4 SV=1	K09554 cell division cycle protein 37	4 IPR004918; Cdc37 IPR013855; Cdc37, N-terminal domain IPR013873; Cdc37, C-terminal IPR013874; Cdc37, Hsp90 binding	GO:0019901
		LY12570	LT02354	AQULA_001440-PA	maker-scaffold360-snap-gene-3.842-mRNA-1	PPYR_06774-PA	ILUMI_26682-PA	TC007671	LOC108738031	AGLA000775	YQE_10331	OTAU010459	Luc	0.00188559	0.0706688	31:K:0.582;39:A:0.990*;45:S:0.818;69:L:0.502;104:A:0.926;189:R:0.948;192:P:0.676;220:M:0.828	methyltransferase [Oryctes borbonicus]	ALKB8_XENTR Alkylated DNA repair protein alkB homolog 8 OS=Xenopus tropicalis GN=alkbh8 PE=2 SV=2	A0A0T6AXC8_9SCAR Methyltransferase OS=Oryctes borbonicus GN=AMK59_8768 PE=4 SV=1	K10770 alkylated DNA repair protein alkB homolog 8	7 IPR000504; RNA recognition motif domain IPR005123; Oxoglutarate/iron-dependent dioxygenase IPR012677; Nucleotide-binding alpha-beta plait domain IPR013216; Methyltransferase type 11 IPR027450; Alpha-ketoglutarate-dependent dioxygenase AlkB-like IPR029063; S-adenosyl-L-methionine-dependent methyltransferase IPR032863; Alkylated DNA repair protein alkB homologue 8	GO:0000166 GO:0002098 GO:0003676 GO:0008152 GO:0008168 GO:0016300 GO:0016491 GO:0030488 GO:0055114
		LY00320	LT12284	AQULA_000501-PA	augustus_masked-scaffold41-processed-gene-0.14-mRNA-1	PPYR_05308-PA	ILUMI_23883-PA	TC004297	LOC108735311	AGLA004588	YQE_09294	OTAU008908	Luc	0.0479813	0.349857	62:Q:0.647;67:K:0.595;150:I:0.603;151:R:0.522;180:V:0.551	PREDICTED: growth/differentiation factor 8-like [Nicrophorus vespilloides]	GDF8_BUBBU Growth/differentiation factor 8 OS=Bubalus bubalis GN=MSTN PE=2 SV=1	D7EL53_TRICA Dawdle OS=Tribolium castaneum GN=daw PE=3 SV=1	K04669 TGF-beta receptor, other	6 IPR001111; Transforming growth factor-beta, N-terminal IPR001839; Transforming growth factor-beta, C-terminal IPR002405; Inhibin, alpha subunit IPR015615; Transforming growth factor-beta-related IPR017948; Transforming growth factor beta, conserved site IPR029034; Cystine-knot cytokine	GO:0005576 GO:0008083 GO:0040007
		LY11065	LT07584	AQULA_012630-PA	maker-scaffold460-augustus-gene-1.459-mRNA-1	PPYR_14142-PA	ILUMI_06602-PA	TC002431	LOC108742053	AGLA013996	YQE_09967	OTAU005757	Luc	0.000292281	0.0243816	6:R:0.598;7:I:0.897;43:A:0.899;117:Q:0.584;154:N:0.870;181:Q:0.963*;224:T:0.903;288:T:0.707;326:T:0.733;378:N:0.601;432:T:0.992**;455:E:0.530;459:R:0.504	PREDICTED: golgin IMH1 [Tribolium castaneum]_x0001_XP_015834217.1 PREDICTED: golgin IMH1 [Tribolium castaneum]_x0001_EEZ99674.1 hypothetical protein TcasGA2_TC002431 [Tribolium castaneum]	NA	D6WIG0_TRICA Uncharacterized protein OS=Tribolium castaneum GN=TcasGA2_TC002431 PE=4 SV=1	NA	NA	NA
		LY13495	LT12457	AQULA_002884-PA	maker-scaffold346-augustus-gene-4.881-mRNA-1	PPYR_11051-PA	ILUMI_07958-PA	TC006857	LOC108744583	AGLA002024	YQE_12428	OTAU010879	Luc	0.042369	0.330246	7:E:0.523;43:S:0.634;185:N:0.691;200:S:0.557;206:K:0.847;249:H:0.537;252:S:0.655;267:T:0.590	PREDICTED: valine--tRNA ligase [Aethina tumida]	SYVC_TAKRU Valine--tRNA ligase OS=Takifugu rubripes GN=vars PE=3 SV=1	D7EJ87_TRICA Uncharacterized protein OS=Tribolium castaneum GN=TcasGA2_TC006857 PE=3 SV=1	K01873 valyl-tRNA synthetase [EC:6.1.1.9]	7 IPR001412; Aminoacyl-tRNA synthetase, class I, conserved site IPR002300; Aminoacyl-tRNA synthetase, class Ia IPR002303; Valine-tRNA ligase IPR009008; Valyl/Leucyl/Isoleucyl-tRNA synthetase, editing domain IPR009080; Aminoacyl-tRNA synthetase, class 1a, anticodon-binding IPR013155; Methionyl/Valyl/Leucyl/Isoleucyl-tRNA synthetase, anticodon-binding IPR014729; Rossmann-like alpha/beta/alpha sandw…	GO:0000166 GO:0002161 GO:0004812 GO:0004832 GO:0005524 GO:0006418 GO:0006438
		LY15833	LT16166	AQULA_008464-PA	maker-scaffold18-augustus-gene-0.772-mRNA-1	PPYR_03661-PA	ILUMI_04488-PA	TC034748	LOC108735832	AGLA016994	YQE_02745	OTAU011767	Luc	0.042589	0.330246	3:N:0.925;31:V:0.726;146:H:0.722;183:T:0.545;184:Q:0.881;235:M:0.517;257:Q:0.589	PREDICTED: adhesive plaque matrix protein 2-like [Agrilus planipennis]	NOTC1_XENLA Neurogenic locus notch homolog protein 1 OS=Xenopus laevis GN=notch1 PE=1 SV=3	A0A139WGG0_TRICA Uncharacterized protein OS=Tribolium castaneum GN=TcasGA2_TC034748 PE=4 SV=1	K06826 nidogen (entactin)	2 IPR000742; EGF-like domain IPR013032; EGF-like, conserved site	GO:0005515
		LY07135	LT10983	AQULA_007115-PA	maker-scaffold68-augustus-gene-0.409-mRNA-1	PPYR_05541-PA	ILUMI_23074-PA	TC004663	LOC108737557	AGLA000431	YQE_03297	OTAU005427	Luc	0.0321432	0.280579	16:F:0.797;239:S:0.847	PREDICTED: protein ABHD8 isoform X1 [Tribolium castaneum]_x0001_XP_015835690.1 PREDICTED: protein ABHD8 isoform X1 [Tribolium castaneum]	ABHD8_BOVIN Protein ABHD8 OS=Bos taurus GN=ABHD8 PE=2 SV=1	D6W6G0_TRICA Abhydrolase domain-containing protein 8-like Protein OS=Tribolium castaneum GN=TcasGA2_TC004663 PE=4 SV=2	K13701 abhydrolase domain-containing protein 8	4 IPR000073; Alpha/beta hydrolase fold-1 IPR000639; Epoxide hydrolase-like IPR029058; Alpha/Beta hydrolase fold IPR029059; Alpha/beta hydrolase fold-5	GO:0003824
		LY05742	LT13607	AQULA_013628-PA	maker-scaffold240-augustus-gene-4.404-mRNA-1	PPYR_10861-PA	ILUMI_21946-PA	TC002734	LOC108732430	AGLA015158	YQE_07908	OTAU003614	Luc	0.027103	0.262423	256:R:0.548;258:I:0.765;281:V:0.583	PREDICTED: islet cell autoantigen 1 [Agrilus planipennis]	ICA69_HUMAN Islet cell autoantigen 1 OS=Homo sapiens GN=ICA1 PE=1 SV=2	D6WDP9_TRICA Islet cell autoantigen 1-like Protein OS=Tribolium castaneum GN=TcasGA2_TC002734 PE=4 SV=1	NA	4 IPR010504; Arfaptin homology (AH) domain IPR024114; Islet cell autoantigen 1/Ica1-like IPR024116; Resistance to inhibitors of cholinesterase protein 19 IPR027267; Arfaptin homology (AH) domain/BAR domain	GO:0019904 GO:0046928
		LY11339	LT13090	AQULA_014016-PA	maker-scaffold236-augustus-gene-8.986-mRNA-1	PPYR_09352-PA	ILUMI_11917-PA	TC034512	LOC108739114	AGLA000315	YQE_09064	OTAU001235	Luc	2.2702e-05	0.00307158	72:V:0.500;550:K:0.595;599:P:0.597;760:K:0.953*;921:N:0.749;1037:N:0.508;1093:N:0.607;1095:R:0.685;1118:T:0.948	Tripeptidyl-peptidase 2-like protein [Tribolium castaneum]	TPP2_HUMAN Tripeptidyl-peptidase 2 OS=Homo sapiens GN=TPP2 PE=1 SV=4	A0A139WPG7_TRICA Tripeptidyl-peptidase 2-like protein OS=Tribolium castaneum GN=TcasGA2_TC034512 PE=4 SV=1	K01280 tripeptidyl-peptidase II [EC:3.4.14.10]	6 IPR000209; Peptidase S8/S53 domain IPR015500; Peptidase S8, subtilisin-related IPR022229; Peptidase S8A, tripeptidyl peptidase II IPR022232; Peptidase S8A, tripeptidyl peptidase II, arthropoda IPR022398; Peptidase S8, subtilisin, His-active site IPR023828; Peptidase S8, subtilisin, Ser-active site	GO:0004252 GO:0006508
		LY07289	LT10915	AQULA_010287-PA	maker-scaffold409-augustus-gene-2.499-mRNA-1	PPYR_02466-PA	ILUMI_26483-PA	TC030592	LOC108743144	AGLA021761	YQE_11280	OTAU010667	Luc	0.00106181	0.0534372	10:P:0.978*;125:Q:0.799;228:C:0.507;232:L:0.967*;289:L:0.897;305:N:0.589	PREDICTED: sister chromatid cohesion protein DCC1 [Anoplophora glabripennis]	DCC1_MOUSE Sister chromatid cohesion protein DCC1 OS=Mus musculus GN=DSCC1 PE=2 SV=1	A0A0T6B0I7_9SCAR Uncharacterized protein OS=Oryctes borbonicus GN=AMK59_5036 PE=4 SV=1	K11271 sister chromatid cohesion protein DCC1	1 IPR019128; Sister chromatid cohesion protein Dcc1	NA
		LY01262	LT02699	AQULA_009263-PA	augustus_masked-scaffold489-processed-gene-0.39-mRNA-1	PPYR_11182-PA	ILUMI_22448-PA	TC011833	LOC108736707	AGLA008232	YQE_02894	OTAU003933	Luc	0.0243488	0.249575	51:Q:0.989*;133:S:0.688	hypothetical protein AMK59_722, partial [Oryctes borbonicus]	HS3S5_HUMAN Heparan sulfate glucosamine 3-O-sulfotransferase 5 OS=Homo sapiens GN=HS3ST5 PE=1 SV=1	A0A0T6BDG8_9SCAR Uncharacterized protein (Fragment) OS=Oryctes borbonicus GN=AMK59_722 PE=4 SV=1	K08104 [heparan sulfate]-glucosamine 3-sulfotransferase 5 [EC:2.8.2.23]	2 IPR000863; Sulfotransferase domain IPR027417; P-loop containing nucleoside triphosphate hydrolase	GO:0008146
		LY03155	LT11508	AQULA_004020-PA	maker-scaffold234-augustus-gene-10.640-mRNA-1	PPYR_13704-PA	ILUMI_20963-PA	TC005458	LOC108744020	AGLA011082	YQE_07477	OTAU002546	Luc	0.00702202	0.141803	38:F:0.724;45:Q:0.749;55:E:0.906;59:N:0.605;87:R:0.979*;112:T:0.966*;237:Y:0.960*;251:R:0.924	PREDICTED: zinc finger protein 598 [Anoplophora glabripennis]	ZN598_DANRE E3 ubiquitin-protein ligase ZNF598 OS=Danio rerio GN=znf598 PE=1 SV=2	D6WYF6_TRICA Uncharacterized protein OS=Tribolium castaneum GN=TcasGA2_TC005458 PE=4 SV=1	K14855 ribosome assembly protein 4	4 IPR001841; Zinc finger, RING-type IPR007087; Zinc finger, C2H2 IPR013083; Zinc finger, RING/FYVE/PHD-type IPR015880; Zinc finger, C2H2-like	GO:0005515 GO:0008270 GO:0046872
		LY17834	LT06823	AQULA_010526-PA	maker-scaffold94-augustus-gene-0.384-mRNA-1	PPYR_00253-PA	ILUMI_08527-PA	TC034751	LOC108736413	AGLA012666	YQE_05379	OTAU007755	Luc	0.0128043	0.188939	67:H:0.559	PREDICTED: STE20-related kinase adapter protein alpha [Agrilus planipennis]_x0001_XP_018324330.1 PREDICTED: STE20-related kinase adapter protein alpha [Agrilus planipennis]	STRAA_MOUSE STE20-related kinase adapter protein alpha OS=Mus musculus GN=Strada PE=1 SV=1	A0A139WFN1_TRICA Putative serine/threonine-protein kinase STE20-like OS=Tribolium castaneum GN=TcasGA2_TC034751 PE=4 SV=1	K08271 protein kinase LYK5	2 IPR000719; Protein kinase domain IPR011009; Protein kinase-like domain	GO:0004672 GO:0005524 GO:0006468
		LY09748	LT04939	AQULA_004250-PA	maker-scaffold443-augustus-gene-1.620-mRNA-1	PPYR_06239-PA	ILUMI_09844-PA	TC011435	LOC108741910	AGLA002439	YQE_08182	OTAU001170	Luc	0.037409	0.304906	174:L:0.985*;203:K:0.736;207:V:0.506	PREDICTED: putative methyltransferase C9orf114 homolog [Tribolium castaneum]_x0001_EEZ97573.1 Uncharacterized protein C9orf114 homolog-like Protein [Tribolium castaneum]	CI114_MOUSE Putative methyltransferase C9orf114 homolog OS=Mus musculus GN=Spout1 PE=1 SV=1	D6X4M3_TRICA Uncharacterized protein C9orf114 homolog-like Protein OS=Tribolium castaneum GN=TcasGA2_TC011435 PE=4 SV=1	K09142 hypothetical protein	4 IPR003750; Putative RNA methyltransferase IPR012340; Nucleic acid-binding, OB-fold IPR029026; tRNA (guanine-N1-)-methyltransferase, N-terminal IPR029028; Alpha/beta knot methyltransferases	NA
		LY05942	LT06523	AQULA_001355-PA	maker-scaffold358-augustus-gene-3.426-mRNA-1	PPYR_11196-PA	ILUMI_23798-PA	TC012209	LOC108745257	AGLA009786	YQE_12896	OTAU000629	Luc	0.0433711	0.331532	48:E:0.987*;105:C:0.982*;165:T:0.856	PREDICTED: G-protein coupled receptor 143-like [Nicrophorus vespilloides]	GP143_HUMAN G-protein coupled receptor 143 OS=Homo sapiens GN=GPR143 PE=1 SV=2	D6X071_TRICA Uncharacterized protein OS=Tribolium castaneum GN=TcasGA2_TC012209 PE=4 SV=1	K08470 Ocular albinism type 1 protein	1 IPR001414; G-protein coupled receptor 143	GO:0004930 GO:0007186 GO:0016020 GO:0035240 GO:0072544 GO:0072545
		LY04784	LT04316	AQULA_009562-PA	maker-scaffold37-augustus-gene-0.544-mRNA-1	PPYR_05825-PA	ILUMI_23157-PA	TC013570	LOC108738184	AGLA000331	YQE_06698	OTAU005409	Luc	0	0	28:Y:0.957*;39:E:0.678;56:N:0.959*;57:K:0.574;61:D:0.713;64:Y:0.536;68:S:0.723;74:H:0.516;76:L:0.584;87:R:0.981*;89:K:0.612;92:V:0.935;94:E:0.623;103:Y:0.503;106:K:0.822;113:R:0.849;118:Q:0.710;119:Q:0.708;121:Q:0.501;143:E:0.690;173:V:0.587;192:S:0.854;231:K:0.721;249:A:0.501;254:N:0.660;256:I:0.750;292:T:0.621;301:S:0.678;359:T:0.667;361:I:0.525;395:N:0.709;402:L:0.568;430:I:0.512;443:S:0.789;4…	PREDICTED: DE-cadherin [Agrilus planipennis]	CADE_DROME DE-cadherin OS=Drosophila melanogaster GN=shg PE=1 SV=2	A0A0T6B8M6_9SCAR Cadherin OS=Oryctes borbonicus GN=AMK59_3866 PE=4 SV=1	K10414 dynein heavy chain 2, cytosolic	7 IPR000233; Cadherin, cytoplasmic domain IPR001791; Laminin G domain IPR002126; Cadherin IPR013320; Concanavalin A-like lectin/glucanase domain IPR015919; Cadherin-like IPR020894; Cadherin conserved site IPR027397; Catenin binding domain	GO:0005509 GO:0005886 GO:0007155 GO:0007156 GO:0016020
		LY12266	LT11803	AQULA_007720-PA	genemark-scaffold377-processed-gene-3.146-mRNA-1	PPYR_05759-PA	ILUMI_00576-PA	TC013582	LOC108739091	AGLA000399	YQE_09230	OTAU001366	Luc	0.0492677	0.349857	8:R:0.692;34:N:0.949;146:A:0.623;222:F:0.961*;264:F:0.926	PREDICTED: cathepsin L1 [Agrilus planipennis]	CATK_RAT Cathepsin K OS=Rattus norvegicus GN=Ctsk PE=2 SV=1	D6W755_TRICA Cathepsin K OS=Tribolium castaneum GN=TcasGA2_TC013582 PE=3 SV=1	K01371 cathepsin K [EC:3.4.22.38]	3 IPR000668; Peptidase C1A, papain C-terminal IPR013128; Peptidase C1A IPR013201; Cathepsin propeptide inhibitor domain (I29)	GO:0006508 GO:0008234
		LY10619	LT11835	AQULA_012406-PA	augustus_masked-scaffold258-processed-gene-0.4-mRNA-1	PPYR_04099-PA	ILUMI_03701-PA	TC005229	LOC108738650	AGLA001932	YQE_02407	OTAU009985	Luc	0.0183247	0.223525	NA	PREDICTED: ras-related protein Rab-39B [Tribolium castaneum]_x0001_EEZ99123.1 Ras-related protein Rab-26-like Protein [Tribolium castaneum]	RB39A_MOUSE Ras-related protein Rab-39A OS=Mus musculus GN=Rab39a PE=1 SV=1	D6WC32_TRICA Ras-related protein Rab-26-like Protein OS=Tribolium castaneum GN=TcasGA2_TC005229 PE=4 SV=1	K07976 Rab family, other	7 IPR001806; Small GTPase superfamily IPR002041; Ran GTPase IPR003578; Small GTPase superfamily, Rho type IPR003579; Small GTPase superfamily, Rab type IPR005225; Small GTP-binding protein domain IPR020849; Small GTPase superfamily, Ras type IPR027417; P-loop containing nucleoside triphosphate hydrolase	GO:0003924 GO:0005525 GO:0005622 GO:0006886 GO:0006913 GO:0007165 GO:0007264 GO:0015031 GO:0016020
		LY11718	LT08947	AQULA_007822-PA	maker-scaffold409-snap-gene-1.452-mRNA-1	PPYR_00368-PA	ILUMI_25001-PA	TC009471	LOC108743166	AGLA008288	YQE_08734	OTAU007642	Luc	0.0142228	0.195946	1169:T:0.939;1372:S:0.747;1482:S:0.642	RNA polymerase II largest subunit, partial [Lucidina biplagiata]	RPB1_DROME DNA-directed RNA polymerase II subunit RPB1 OS=Drosophila melanogaster GN=RpII215 PE=3 SV=4	E9RHH9_9COLE DNA-directed RNA polymerase subunit (Fragment) OS=Lucidina biplagiata GN=RPB1 PE=2 SV=1	K03006 DNA-directed RNA polymerase II subunit RPB1 [EC:2.7.7.6]	9 IPR000684; RNA polymerase II, heptapeptide repeat, eukaryotic IPR000722; RNA polymerase, alpha subunit IPR006592; RNA polymerase, N-terminal IPR007066; RNA polymerase Rpb1, domain 3 IPR007073; RNA polymerase Rpb1, domain 7 IPR007075; RNA polymerase Rpb1, domain 6 IPR007080; RNA polymerase Rpb1, domain 1 IPR007081; RNA polymerase Rpb1, domain 5 IPR007083; RNA polymerase Rpb1, domain 4	GO:0003677 GO:0003899 GO:0005665 GO:0006351 GO:0006366
		LY03102	LT13817	AQULA_003370-PA	maker-scaffold234-augustus-gene-10.625-mRNA-1	PPYR_13697-PA	ILUMI_04772-PA	TC006679	LOC108740693	AGLA010195	YQE_12796	OTAU001672	Luc	0.00118939	0.0553945	34:G:0.630;35:E:0.517;118:P:0.547;166:L:0.513;208:A:0.615;232:A:0.578;300:A:0.520;387:N:0.984*;409:V:0.884;457:G:0.576;472:G:0.969*;538:N:0.542;635:I:0.619	PREDICTED: protein Gawky isoform X1 [Agrilus planipennis]_x0001_XP_018330620.1 PREDICTED: protein Gawky isoform X1 [Agrilus planipennis]	GAWKY_DROME Protein Gawky OS=Drosophila melanogaster GN=gw PE=1 SV=1	D6WYF4_TRICA Uncharacterized protein OS=Tribolium castaneum GN=TcasGA2_TC006679 PE=4 SV=2	K09228 KRAB domain-containing zinc finger protein	7 IPR007087; Zinc finger, C2H2 IPR009060; UBA-like IPR012677; Nucleotide-binding alpha-beta plait domain IPR013087; Zinc finger C2H2-type/integrase DNA-binding domain IPR015880; Zinc finger, C2H2-like IPR015940; Ubiquitin-associated domain IPR026805; GW182 M domain	GO:0000166 GO:0003676 GO:0005515 GO:0046872
		LY18263	LT06721	AQULA_014117-PA	maker-scaffold486-augustus-gene-0.863-mRNA-1	PPYR_11495-PA	ILUMI_01651-PA	TC012793	LOC108737653	AGLA001947	YQE_04346	OTAU009676	Luc	0.0271539	0.262423	152:S:0.970*	PREDICTED: GTP-binding nuclear protein Ran [Nicrophorus vespilloides]_x0001_XP_017769016.1 PREDICTED: GTP-binding nuclear protein Ran [Nicrophorus vespilloides]_x0001_XP_017769017.1 PREDICTED: GTP-binding nuclear protein Ran [Nicrophorus vespilloides]	RAN_DROME GTP-binding nuclear protein Ran OS=Drosophila melanogaster GN=Ran PE=1 SV=1	A0A026WHC3_CERBI GTP-binding nuclear protein OS=Cerapachys biroi GN=X777_04391 PE=3 SV=1	K07936 GTP-binding nuclear protein Ran	7 IPR001806; Small GTPase superfamily IPR002041; Ran GTPase IPR003578; Small GTPase superfamily, Rho type IPR003579; Small GTPase superfamily, Rab type IPR005225; Small GTP-binding protein domain IPR020849; Small GTPase superfamily, Ras type IPR027417; P-loop containing nucleoside triphosphate hydrolase	GO:0003924 GO:0005525 GO:0005622 GO:0006886 GO:0006913 GO:0007165 GO:0007264 GO:0015031 GO:0016020
		LY03684	LT14259	AQULA_012391-PA	augustus_masked-scaffold27-processed-gene-0.30-mRNA-1	PPYR_13196-PA	ILUMI_26732-PA	TC015223	LOC108732643	AGLA004970	YQE_05648	OTAU001585	Luc	4.8046e-05	0.00590966	17:F:0.553;22:S:0.857;52:R:0.970*;142:G:0.633;172:A:0.996**;180:L:0.670;190:P:0.971*;261:R:0.816;265:I:0.961*;308:V:0.623	PREDICTED: protein spinster isoform X1 [Tribolium castaneum]	SPIN_DROME Protein spinster OS=Drosophila melanogaster GN=spin PE=1 SV=1	D6WWV4_TRICA Protein spinster-like Protein OS=Tribolium castaneum GN=TcasGA2_TC015223 PE=4 SV=2	K08194 MFS transporter, ACS family, D-galactonate transporter	2 IPR011701; Major facilitator superfamily IPR020846; Major facilitator superfamily domain	GO:0016021 GO:0055085
		LY17134	LT08464	AQULA_011121-PA	maker-scaffold472-augustus-gene-0.786-mRNA-1	PPYR_03737-PA	ILUMI_00637-PA	TC011461	LOC108735712	AGLA002456	YQE_05478	OTAU004927	Luc	0.000642931	0.0421483	44:Y:0.997**;46:Y:0.997**;47:T:0.998**;85:M:0.706;107:G:0.793;256:I:0.767	PREDICTED: tropomyosin-1 isoform X1 [Agrilus planipennis]	TPM1_BOMMO Tropomyosin-1 OS=Bombyx mori PE=1 SV=1	A0A146L7B1_LYGHE Tropomyosin-1 OS=Lygus hesperus GN=TPM1_0 PE=3 SV=1	K10373 tropomyosin 1	1 IPR000533; Tropomyosin	NA
		LY04850	LT08894	AQULA_000185-PA	maker-scaffold499-snap-gene-0.678-mRNA-1	PPYR_05108-PA	ILUMI_05859-PA	TC001228	LOC108739577	AGLA007785	YQE_08929	OTAU012224	Luc	0.00122647	0.0553945	4:V:0.933;92:T:0.510;108:V:0.514;123:G:0.791;126:G:0.609;175:V:0.882;187:T:0.601;232:C:0.575;299:S:0.713;307:Y:0.891	PREDICTED: monocarboxylate transporter 10 [Anoplophora glabripennis]	MOT10_DANRE Monocarboxylate transporter 10 OS=Danio rerio GN=slc16a10 PE=2 SV=1	A0A0T6AZ70_9SCAR Membrane transporter OS=Oryctes borbonicus GN=AMK59_7010 PE=4 SV=1	K08187 MFS transporter, MCP family, solute carrier family 16 (monocarboxylic acid transporters), member 10	3 IPR011701; Major facilitator superfamily IPR020846; Major facilitator superfamily domain IPR030762; Monocarboxylate transporter 10	GO:0005887 GO:0015173 GO:0015349 GO:0016021 GO:0055085
		LY07126	LT11899	AQULA_013619-PA	maker-scaffold68-augustus-gene-0.417-mRNA-1	PPYR_05556-PA	ILUMI_23275-PA	TC004615	LOC108740537	AGLA025145	YQE_06727	OTAU001431	Luc	0.0225625	0.242278	38:S:0.994**;51:A:0.912;63:Q:0.997**;73:R:0.528;125:V:0.993**;126:S:0.848;172:Q:0.944;189:N:0.963*;194:S:0.746	PREDICTED: double-stranded RNA-binding protein Staufen homolog 2 isoform X3 [Tribolium castaneum]	STAUH_APLCA Double-stranded RNA-binding protein Staufen homolog OS=Aplysia californica PE=1 SV=1	D6W7Y5_TRICA Staufen OS=Tribolium castaneum GN=TcasGA2_TC004615 PE=4 SV=2	K12968 double-stranded RNA-specific adenosine deaminase [EC:3.5.4.-]	1 IPR014720; Double-stranded RNA-binding domain	NA
		LY05313	LT04133	AQULA_013567-PA	maker-scaffold258-augustus-gene-0.49-mRNA-1	PPYR_04103-PA	ILUMI_00897-PA	TC011359	LOC108733426	AGLA013664	YQE_09571	OTAU003909	Luc	0.00554664	0.127197	105:A:0.828	PREDICTED: ribonuclease H2 subunit A [Anoplophora glabripennis]	RNH2A_DROME Ribonuclease H2 subunit A OS=Drosophila melanogaster GN=CG13690 PE=2 SV=1	N6TZK0_DENPD Ribonuclease (Fragment) OS=Dendroctonus ponderosae GN=YQE_09571 PE=3 SV=1	K10743 ribonuclease H2 subunit A [EC:3.1.26.4]	5 IPR001352; Ribonuclease HII/HIII IPR004649; Ribonuclease H2, subunit A IPR012337; Ribonuclease H-like domain IPR023160; Ribonuclease HII, helix-loop-helix cap domain IPR024567; Ribonuclease HII/HIII domain	GO:0003676 GO:0003723 GO:0004523 GO:0016070
		LY09359	LT05314	AQULA_000715-PA	maker-scaffold363-augustus-gene-1.395-mRNA-1	PPYR_00515-PA	ILUMI_10623-PA	TC009781	LOC108742026	AGLA002813	YQE_11548	OTAU011760	Luc	0.0357726	0.302502	1:Q:0.641;2:R:0.643;3:F:0.637;4:S:0.639;5:I:0.637;6:G:0.638;7:G:0.638;8:S:0.684;9:E:0.637;10:D:0.638;11:L:0.639;12:A:0.659;13:N:0.641;14:S:0.641;15:H:0.703;16:P:0.639;17:E:0.639;18:K:0.638;19:V:0.638;20:T:0.640;21:L:0.651;22:L:0.639;23:G:0.639;24:L:0.638;25:A:0.638;26:S:0.638;27:V:0.638;28:K:0.637;29:Y:0.637;30:D:0.636;31:S:0.639;32:N:0.640;33:Y:0.637;34:Y:0.638;35:P:0.640;36:I:0.637;37:C:0.638;3…	PREDICTED: F-box only protein 33, partial [Agrilus planipennis]	FBX33_HUMAN F-box only protein 33 OS=Homo sapiens GN=FBXO33 PE=1 SV=1	D6WPM8_TRICA Uncharacterized protein OS=Tribolium castaneum GN=TcasGA2_TC009781 PE=4 SV=1	K10310 F-box protein 33	2 IPR001810; F-box domain IPR032675; Leucine-rich repeat domain, L domain-like	GO:0005515
		LY00232	LT02996	AQULA_006320-PA	maker-scaffold377-augustus-gene-1.509-mRNA-1	PPYR_05598-PA	ILUMI_04611-PA	TC001594	LOC108739281	AGLA000236	YQE_09191	OTAU002749	Luc	0.0309689	0.276831	56:K:0.966*;66:T:0.643;110:V:0.839	PREDICTED: aspartyl/asparaginyl beta-hydroxylase isoform X2 [Aethina tumida]	ASPH_HUMAN Aspartyl/asparaginyl beta-hydroxylase OS=Homo sapiens GN=ASPH PE=1 SV=3	A0A067QY56_ZOONE Aspartyl/asparaginyl beta-hydroxylase OS=Zootermopsis nevadensis GN=L798_10379 PE=4 SV=1	K00476 aspartate beta-hydroxylase [EC:1.14.11.16]	3 IPR007803; Aspartyl/asparaginy/proline hydroxylase IPR011990; Tetratricopeptide-like helical domain IPR027443; Isopenicillin N synthase-like	GO:0005515 GO:0018193
		LY11897	LT03128	AQULA_005697-PA	maker-scaffold367-augustus-gene-3.665-mRNA-1	PPYR_00463-PA	ILUMI_05507-PA	TC033858	LOC108735323	AGLA016176	YQE_05422	OTAU002926	Luc	3.882e-06	0.000656543	NA	PREDICTED: myosin-10 isoform X4 [Tribolium castaneum]	ERC2_MOUSE ERC protein 2 OS=Mus musculus GN=Erc2 PE=1 SV=2	A0A139WF41_TRICA Uncharacterized protein OS=Tribolium castaneum GN=TcasGA2_TC033858 PE=4 SV=1	NA	1 IPR019323; Active zone protein ELKS	GO:0048786
		LY13858	LT03272	AQULA_002811-PA	maker-scaffold367-augustus-gene-0.349-mRNA-1	PPYR_00986-PA	ILUMI_08019-PA	TC006663	LOC108736091	AGLA019185	YQE_05643	OTAU001546	Luc	0.0009899	0.0534372	11:T:0.773;37:A:0.625;72:S:0.708;149:N:0.704;170:C:0.812	PREDICTED: LOW QUALITY PROTEIN: cationic amino acid transporter 4 [Aethina tumida]	CTR4_MOUSE Cationic amino acid transporter 4 OS=Mus musculus GN=Slc7a4 PE=1 SV=1	D6WY56_TRICA Cationic amino acid transporter 4-like Protein OS=Tribolium castaneum GN=TcasGA2_TC006663 PE=4 SV=2	K13866 solute carrier family 7 (cationic amino acid transporter), member 4	2 IPR002293; Amino acid/polyamine transporter I IPR029485; Cationic amino acid transporter, C-terminal	GO:0003333 GO:0015171 GO:0016020
		LY01591	LT08580	AQULA_008958-PA	maker-scaffold123-augustus-gene-0.322-mRNA-1	PPYR_05141-PA	ILUMI_06251-PA	TC004062	LOC108735706	AGLA008817	YQE_04609	OTAU001083	Luc	0.0184381	0.223525	4:L:0.818;12:L:0.854;54:S:0.895;68:H:0.844;72:C:0.680;82:L:0.582;92:I:0.709;94:S:0.975*;125:C:0.614;146:V:0.582	PREDICTED: tRNA:m(4)X modification enzyme TRM13 homolog isoform X1 [Anoplophora glabripennis]	TRM13_HUMAN tRNA:m(4)X modification enzyme TRM13 homolog OS=Homo sapiens GN=TRMT13 PE=1 SV=2	D7EIE5_TRICA Uncharacterized protein OS=Tribolium castaneum GN=TcasGA2_TC004062 PE=4 SV=1	NA	3 IPR007871; Methyltransferase TRM13 IPR021721; Zinc finger, CCCH-type, TRM13 IPR022776; TRM13/UPF0224 family, U11-48K-like CHHC zinc finger domain	GO:0008033 GO:0008168
		LY09749	LT04938	AQULA_004274-PA	maker-scaffold443-augustus-gene-1.640-mRNA-1	PPYR_06240-PA	ILUMI_09847-PA	TC011438	LOC108743838	AGLA002438	YQE_08183	OTAU001171	Luc	0.0156989	0.20622	20:Q:0.705;58:S:0.963*;104:L:0.987*	PREDICTED: ribulose-phosphate 3-epimerase [Agrilus planipennis]	RPE_HUMAN Ribulose-phosphate 3-epimerase OS=Homo sapiens GN=RPE PE=1 SV=1	D6X4M7_TRICA Ribulose-phosphate 3-epimerase OS=Tribolium castaneum GN=TcasGA2_TC011438 PE=3 SV=1	K01783 ribulose-phosphate 3-epimerase [EC:5.1.3.1]	4 IPR000056; Ribulose-phosphate 3-epimerase-like IPR011060; Ribulose-phosphate binding barrel IPR013785; Aldolase-type TIM barrel IPR026019; Ribulose-phosphate 3-epimerase	GO:0003824 GO:0004750 GO:0005975 GO:0006098 GO:0008152 GO:0016857
		LY02661	LT03005	AQULA_012355-PA	augustus_masked-scaffold368-processed-gene-3.17-mRNA-1	PPYR_14725-PA	ILUMI_07817-PA	TC009199	LOC108734746	AGLA002747	YQE_05759	OTAU009527	Luc	0.0181017	0.223525	7:D:0.995**;26:Q:0.903;34:P:0.867;43:V:0.782;46:L:0.911;58:I:0.526;66:A:0.789;96:L:0.508;123:V:0.963*;133:M:0.715;148:L:0.764	PREDICTED: uncharacterized protein LOC108742638, partial [Agrilus planipennis]	NA	U4TVT2_DENPD Uncharacterized protein OS=Dendroctonus ponderosae GN=D910_02300 PE=4 SV=1	NA	1 IPR031949; Domain of unknown function DUF4776	NA
		LY12247	LT12268	AQULA_008738-PA	maker-scaffold493-augustus-gene-0.859-mRNA-1	PPYR_03733-PA	ILUMI_06789-PA	TC015050	LOC108732688	AGLA017912	YQE_02126	OTAU007508	Luc	0.0254702	0.257173	78:V:0.975*;117:C:0.956*	mitochondrial malate dehydrogenase [Lysiphlebus testaceipes]	MDHM_RAT Malate dehydrogenase, mitochondrial OS=Rattus norvegicus GN=Mdh2 PE=1 SV=2	Q4PP90_LYSTE Malate dehydrogenase OS=Lysiphlebus testaceipes GN=mMDH PE=2 SV=1	K00026 malate dehydrogenase [EC:1.1.1.37]	7 IPR001236; Lactate/malate dehydrogenase, N-terminal IPR001252; Malate dehydrogenase, active site IPR001557; L-lactate/malate dehydrogenase IPR010097; Malate dehydrogenase, type 1 IPR015955; Lactate dehydrogenase/glycoside hydrolase, family 4, C-terminal IPR016040; NAD(P)-binding domain IPR022383; Lactate/malate dehydrogenase, C-terminal	GO:0003824 GO:0005975 GO:0006108 GO:0016491 GO:0016615 GO:0016616 GO:0019752 GO:0030060 GO:0055114
		LY06471	LT07936	AQULA_006010-PA	maker-scaffold377-augustus-gene-2.462-mRNA-1	PPYR_05766-PA	ILUMI_23419-PA	TC014237	LOC108733831	AGLA001162	YQE_09296	OTAU002784	Luc	0.000654187	0.0421483	31:G:0.529;46:R:0.501;50:S:0.618;78:R:0.916;135:I:0.926;165:Q:0.980*;178:T:0.522;183:L:0.508;212:S:0.542;239:Q:0.520;323:G:0.978*	PREDICTED: serine protease inhibitor isoform X1 [Agrilus planipennis]_x0001_XP_018320662.1 PREDICTED: serine protease inhibitor isoform X1 [Agrilus planipennis]_x0001_XP_018320663.1 PREDICTED: serine protease inhibitor isoform X1 [Agrilus planipennis]	SP77B_DROME Serine protease inhibitor 77Ba OS=Drosophila melanogaster GN=Spn77Ba PE=2 SV=1	D6W777_TRICA Serpin peptidase inhibitor 30 OS=Tribolium castaneum GN=TcasGA2_TC014237 PE=3 SV=1	K13963 serpin B	2 IPR000215; Serpin family IPR023796; Serpin domain	GO:0005615
		LY03451	LT04497	AQULA_012527-PA	maker-scaffold401-augustus-gene-2.487-mRNA-1	PPYR_02215-PA	ILUMI_12430-PA	TC008665	LOC108742289	AGLA004078	YQE_11515	OTAU010093	Luc	0.0202403	0.230127	NA	PREDICTED: proteasome subunit beta type-6 [Tribolium castaneum]_x0001_EFA05865.1 Proteasome subunit beta type-6-like Protein [Tribolium castaneum]	PSB6_RAT Proteasome subunit beta type-6 OS=Rattus norvegicus GN=Psmb6 PE=1 SV=3	D6WT45_TRICA Proteasome subunit beta type-6-like Protein OS=Tribolium castaneum GN=TcasGA2_TC008665 PE=4 SV=1	K02738 20S proteasome subunit beta 1 [EC:3.4.25.1]	5 IPR000243; Peptidase T1A, proteasome beta-subunit IPR001353; Proteasome, subunit alpha/beta IPR016050; Proteasome beta-type subunit, conserved site IPR023333; Proteasome B-type subunit IPR029055; Nucleophile aminohydrolases, N-terminal	GO:0004175 GO:0004298 GO:0005839 GO:0051603
		LY02549	LT02947	AQULA_010339-PA	maker-scaffold238-augustus-gene-4.332-mRNA-1	PPYR_12163-PA	ILUMI_04374-PA	TC016280	LOC108738689	AGLA008958	YQE_12924	OTAU003978	Luc	0.0121164	0.187452	60:N:0.755;149:A:0.988*;195:V:0.566	PREDICTED: LOW QUALITY PROTEIN: elongation of very long chain fatty acids protein AAEL008004-like [Aethina tumida]_x0001_XP_019879714.1 PREDICTED: elongation of very long chain fatty acids protein AAEL008004-like [Aethina tumida]	ELOV7_RAT Elongation of very long chain fatty acids protein 7 OS=Rattus norvegicus GN=Elovl7 PE=3 SV=1	D6X2U5_TRICA Elongation of very long chain fatty acids protein OS=Tribolium castaneum GN=TcasGA2_TC016280 PE=3 SV=2	K10249 elongation of very long chain fatty acids protein 4	2 IPR002076; ELO family IPR030457; ELO family, conserved site	GO:0016021
		LY17829	LT06825	AQULA_010524-PA	maker-scaffold94-augustus-gene-0.382-mRNA-1	PPYR_00250-PA	ILUMI_08523-PA	TC033550	LOC108736431	AGLA012662	YQE_05385	OTAU009837	Luc	0.00215987	0.0733287	122:R:0.971*	PREDICTED: methionine aminopeptidase 1D, mitochondrial [Tribolium castaneum]	MAP12_HUMAN Methionine aminopeptidase 1D, mitochondrial OS=Homo sapiens GN=METAP1D PE=1 SV=1	A0A139WFT0_TRICA Methionine aminopeptidase OS=Tribolium castaneum GN=TcasGA2_TC033550 PE=3 SV=1	K01265 methionyl aminopeptidase [EC:3.4.11.18]	3 IPR000994; Peptidase M24, structural domain IPR001714; Peptidase M24, methionine aminopeptidase IPR002467; Peptidase M24A, methionine aminopeptidase, subfamily 1	GO:0004177 GO:0006508 GO:0008235
		LY09596	LT09258	AQULA_013803-PA	maker-scaffold390-augustus-gene-2.820-mRNA-1	PPYR_06667-PA	ILUMI_00480-PA	TC007648	LOC108744794	AGLA010413	YQE_03631	OTAU013769	Luc	0.00365707	0.109956	101:S:0.995**	PREDICTED: RNA-binding protein 42 [Agrilus planipennis]	RBM42_XENTR RNA-binding protein 42 OS=Xenopus tropicalis GN=rbm42 PE=2 SV=1	N6UE00_DENPD Uncharacterized protein (Fragment) OS=Dendroctonus ponderosae GN=YQE_03631 PE=4 SV=1	K13201 nucleolysin TIA-1/TIAR	2 IPR000504; RNA recognition motif domain IPR012677; Nucleotide-binding alpha-beta plait domain	GO:0000166 GO:0003676
		LY11594	LT02726	AQULA_012823-PA	maker-scaffold474-augustus-gene-0.675-mRNA-1	PPYR_09421-PA	ILUMI_01510-PA	TC030751	LOC108735138	AGLA014800	YQE_08986	OTAU000162	Luc	0.043795	0.332892	6:D:0.792	PREDICTED: geranylgeranyl transferase type-2 subunit alpha [Anoplophora glabripennis]	PGTA_HUMAN Geranylgeranyl transferase type-2 subunit alpha OS=Homo sapiens GN=RABGGTA PE=1 SV=2	A0A0T6BG21_9SCAR Uncharacterized protein (Fragment) OS=Oryctes borbonicus GN=AMK59_1605 PE=4 SV=1	K14050 geranylgeranyl transferase type-2 subunit alpha [EC:2.5.1.60]	2 IPR002088; Protein prenyltransferase, alpha subunit IPR032955; Geranylgeranyl transferase type-2 subunit alpha	GO:0005968 GO:0008318 GO:0018342 GO:0018344
		LY15330	LT10206	AQULA_012685-PA	snap_masked-scaffold486-processed-gene-0.561-mRNA-1	PPYR_11459-PA	ILUMI_06976-PA	TC010657	LOC108734240	AGLA002610	YQE_05512	OTAU014006	Luc	0.0183156	0.223525	21:A:0.966*;288:L:0.978*;369:S:0.979*;399:I:0.660;422:F:0.888;432:S:0.566	PREDICTED: disintegrin and metalloproteinase domain-containing protein 19 [Agrilus planipennis]	ADA12_MOUSE Disintegrin and metalloproteinase domain-containing protein 12 OS=Mus musculus GN=Adam12 PE=1 SV=2	D6X2H8_TRICA Disintegrin and metalloproteinase domain-containing protein 12-like Protein OS=Tribolium castaneum GN=TcasGA2_TC010657 PE=4 SV=2	K06835 disintegrin and metalloproteinase domain-containing protein 12 [EC:3.4.24.-]	7 IPR000742; EGF-like domain IPR001590; Peptidase M12B, ADAM/reprolysin IPR001762; Disintegrin domain IPR002870; Peptidase M12B, propeptide IPR006586; ADAM, cysteine-rich IPR013032; EGF-like, conserved site IPR024079; Metallopeptidase, catalytic domain	GO:0004222 GO:0005515 GO:0006508 GO:0008237 GO:0008270
		LY11333	LT13892	AQULA_014028-PA	maker-scaffold236-augustus-gene-8.987-mRNA-1	PPYR_09356-PA	ILUMI_03332-PA	TC014689	LOC108738101	AGLA012028	YQE_07534	OTAU015622	Luc	0.0261134	0.25979	18:A:0.656;102:S:0.983*;115:L:0.916;117:Q:0.525;123:P:0.962*;200:T:0.616;201:T:0.649;276:E:0.551	PREDICTED: reticulon-4-interacting protein 1 homolog, mitochondrial-like [Agrilus planipennis]_x0001_XP_018326844.1 PREDICTED: reticulon-4-interacting protein 1 homolog, mitochondrial-like [Agrilus planipennis]	RT4I1_BOVIN Reticulon-4-interacting protein 1, mitochondrial OS=Bos taurus GN=RTN4IP1 PE=2 SV=1	A0A0T6ASU2_9SCAR Uncharacterized protein (Fragment) OS=Oryctes borbonicus GN=AMK59_6681 PE=4 SV=1	K00001 alcohol dehydrogenase [EC:1.1.1.1]	5 IPR002085; Alcohol dehydrogenase superfamily, zinc-type IPR011032; GroES-like IPR013154; Alcohol dehydrogenase, N-terminal IPR016040; NAD(P)-binding domain IPR020843; Polyketide synthase, enoylreductase domain	GO:0008270 GO:0016491 GO:0055114
		LY08770	LT01064	AQULA_006773-PA	maker-scaffold406-augustus-gene-1.360-mRNA-1	PPYR_07325-PA	ILUMI_25453-PA	TC000196	LOC108735679	AGLA001315	YQE_10768	OTAU002006	Luc	0.00915378	0.162961	NA	PREDICTED: erythroid differentiation-related factor 1 isoform X2 [Agrilus planipennis]_x0001_XP_018323254.1 PREDICTED: erythroid differentiation-related factor 1 isoform X2 [Agrilus planipennis]	EDRF1_MOUSE Erythroid differentiation-related factor 1 OS=Mus musculus GN=Edrf1 PE=1 SV=1	D6WC98_TRICA Erythroid differentiation-related factor 1-like Protein OS=Tribolium castaneum GN=TcasGA2_TC000196 PE=4 SV=2	NA	1 IPR011990; Tetratricopeptide-like helical domain	GO:0005515
		LY16183	LT12959	AQULA_009680-PA	maker-scaffold110-augustus-gene-0.354-mRNA-1	PPYR_14442-PA	ILUMI_00959-PA	TC031476	LOC108733090	AGLA014913	YQE_02155	OTAU010504	Luc	0.00391153	0.112602	214:C:0.694;221:K:0.694;229:S:0.910;231:N:0.920;383:K:0.832;454:K:0.712;503:T:0.921;549:W:0.956*;607:Y:0.900;629:W:0.956*;666:L:0.876;708:L:0.644;712:Y:0.637;723:Y:0.934;819:S:0.976*	PREDICTED: myosin-IB [Tribolium castaneum]_x0001_XP_015833077.1 PREDICTED: myosin-IB [Tribolium castaneum]	MY61F_DROME Myosin-IB OS=Drosophila melanogaster GN=Myo61F PE=1 SV=3	N6TTU3_DENPD Uncharacterized protein (Fragment) OS=Dendroctonus ponderosae GN=YQE_02155 PE=3 SV=1	K10356 myosin I	4 IPR000048; IQ motif, EF-hand binding site IPR001609; Myosin head, motor domain IPR010926; Class I myosin tail homology domain IPR027417; P-loop containing nucleoside triphosphate hydrolase	GO:0003774 GO:0005515 GO:0005524 GO:0016459
		LY13922	LT07417	AQULA_014190-PA	maker-scaffold76-augustus-gene-0.458-mRNA-1	PPYR_04579-PA	ILUMI_23175-PA	TC012191	LOC108744955	AGLA019320	YQE_12846	OTAU000730	Luc	0.0128473	0.188939	6:T:0.974*;43:L:0.515;92:Q:0.553;155:L:0.845;205:C:0.992**	PREDICTED: dual specificity testis-specific protein kinase 2 [Tribolium castaneum]_x0001_EFA10019.2 LIM domain kinase 1-like Protein [Tribolium castaneum]	TESK2_MOUSE Dual specificity testis-specific protein kinase 2 OS=Mus musculus GN=Tesk2 PE=1 SV=1	D6X0J2_TRICA LIM domain kinase 1-like Protein OS=Tribolium castaneum GN=TcasGA2_TC012191 PE=4 SV=2	K08287 dual-specificity kinase [EC:2.7.12.1]	6 IPR000719; Protein kinase domain IPR001245; Serine-threonine/tyrosine-protein kinase catalytic domain IPR008266; Tyrosine-protein kinase, active site IPR011009; Protein kinase-like domain IPR015782; Dual specificity testis-specific protein kinase 1 IPR017441; Protein kinase, ATP binding site	GO:0004672 GO:0005524 GO:0006468 GO:0046872
		LY16267	LT06935	AQULA_010773-PA	maker-scaffold395-augustus-gene-2.772-mRNA-1	PPYR_03057-PA	ILUMI_20907-PA	TC014973	LOC108732305	AGLA007351	YQE_11887	OTAU008150	Luc	0.0043494	0.117695	15:W:0.938;121:N:0.990**;125:E:0.977*	serine/threonine-protein phosphatase Pgam5, mitochondrial-like isoform X1 [Zootermopsis nevadensis]	PGAM5_DROPS Serine/threonine-protein phosphatase Pgam5, mitochondrial OS=Drosophila pseudoobscura pseudoobscura GN=Pgam5 PE=3 SV=1	D2A3L7_TRICA Serine/threonine-protein phosphatase Pgam5, mitochondrial-like Protein OS=Tribolium castaneum GN=TcasGA2_TC014973 PE=4 SV=1	K01834 phosphoglycerate mutase [EC:5.4.2.1]	2 IPR013078; Histidine phosphatase superfamily, clade-1 IPR029033; Histidine phosphatase superfamily	NA
		LY09584	LT08145	AQULA_003557-PA	snap_masked-scaffold390-processed-gene-2.764-mRNA-1	PPYR_07834-PA	ILUMI_04359-PA	TC007861	LOC108744765	AGLA014834	YQE_04641	OTAU013600	Luc	0.00216789	0.0733287	44:K:0.894;77:K:0.573;89:F:0.739;92:K:0.870;112:E:0.745;201:N:0.929;338:S:0.967*;426:S:0.981*;471:T:0.975*;542:P:0.994**;556:H:0.812;558:Y:0.970*;570:D:0.933;694:L:0.515;702:H:0.805;703:K:0.668;844:S:0.703;972:W:0.796	PREDICTED: protein bark beetle [Agrilus planipennis]	BARK_DROME Protein bark beetle OS=Drosophila melanogaster GN=bark PE=1 SV=1	A0A139WIK5_TRICA Uncharacterized protein OS=Tribolium castaneum GN=TcasGA2_TC007861 PE=4 SV=1	K09624 protease, serine, 12 (neurotrypsin, motopsin) [EC:3.4.21.-]	8 IPR000859; CUB domain IPR001190; SRCR domain IPR006626; Parallel beta-helix repeat IPR011050; Pectin lyase fold/virulence factor IPR012334; Pectin lyase fold IPR016186; C-type lectin-like IPR016187; C-type lectin fold IPR017448; SRCR-like domain	GO:0005044 GO:0016020
		LY02577	LT03983	AQULA_005343-PA	maker-scaffold407-augustus-gene-1.414-mRNA-1	PPYR_11418-PA	ILUMI_12971-PA	TC030617	LOC108739961	AGLA016583	YQE_01661	OTAU000468	Luc	0.0201524	0.230127	27:I:0.582;80:H:0.844;102:Q:0.513;231:C:0.597;519:V:0.680;647:T:0.635;689:T:0.505;708:Q:0.650;710:S:0.986*;749:N:0.971*;757:S:0.599	PREDICTED: phosphatidylinositide phosphatase SAC2 isoform X1 [Anoplophora glabripennis]	SAC2_DANRE Phosphatidylinositide phosphatase SAC2 OS=Danio rerio GN=inpp5f PE=3 SV=1	A0A139WBR5_TRICA Phosphatidylinositide phosphatase SAC1-like Protein OS=Tribolium castaneum GN=TcasGA2_TC030617 PE=4 SV=1	K01099 phosphatidylinositol-bisphosphatase [EC:3.1.3.36]	2 IPR002013; SAC domain IPR022158; Inositol phosphatase	GO:0042578
		LY12627	LT01336	AQULA_009010-PA	augustus_masked-scaffold430-processed-gene-1.66-mRNA-1	PPYR_14294-PA	ILUMI_21240-PA	TC003286	LOC108736498	AGLA003515	YQE_11108	OTAU002247	Luc	0.0235849	0.247368	2:S:0.933;12:K:0.612;41:S:0.817;92:N:0.532;165:N:0.944;193:R:0.595	PREDICTED: carbonic anhydrase isoform X2 [Anoplophora glabripennis]	CAH2_MOUSE Carbonic anhydrase 2 OS=Mus musculus GN=Ca2 PE=1 SV=4	D6WET4_TRICA Carbonic anhydrase 1-like Protein OS=Tribolium castaneum GN=TcasGA2_TC003286 PE=4 SV=1	K01672 carbonic anhydrase [EC:4.2.1.1]	4 IPR001148; Alpha carbonic anhydrase IPR018338; Carbonic anhydrase, alpha-class, conserved site IPR018438; Carbonic anhydrase, CA-VII IPR023561; Carbonic anhydrase, alpha-class	GO:0004089 GO:0006730 GO:0008270
		LY01545	LT04060	AQULA_011016-PA	maker-scaffold355-snap-gene-1.414-mRNA-1	PPYR_08011-PA	ILUMI_01793-PA	TC000449	LOC108733439	AGLA006229	YQE_05001	OTAU012536	Luc	0.0316797	0.278329	NA	PREDICTED: prosaposin [Nicrophorus vespilloides]	SAP_BOVIN Prosaposin OS=Bos taurus GN=PSAP PE=1 SV=3	D6WA77_TRICA Prosaposin-like Protein OS=Tribolium castaneum GN=TcasGA2_TC000449 PE=4 SV=1	K12382 saposin	6 IPR003119; Saposin A-type domain IPR007856; Saposin-like type B, region 1 IPR008138; Saposin B type, region 2 IPR008139; Saposin B type domain IPR008373; Saposin IPR011001; Saposin-like	GO:0005764 GO:0006629 GO:0006665
		LY03683	LT13590	AQULA_012394-PA	maker-scaffold27-augustus-gene-0.818-mRNA-1	PPYR_13197-PA	ILUMI_26731-PA	TC015222	LOC108742702	AGLA004968	YQE_05604	OTAU001584	Luc	0.0125097	0.188063	7:S:0.563;27:T:0.839;55:G:0.951*	PREDICTED: uncharacterized protein LOC100142448 isoform X2 [Tribolium castaneum]_x0001_EFA09101.2 hypothetical protein TcasGA2_TC015222 [Tribolium castaneum]	NA	D6WWV5_TRICA Uncharacterized protein OS=Tribolium castaneum GN=TcasGA2_TC015222 PE=4 SV=2	NA	NA	NA
		LY02568	LT08099	AQULA_001285-PA	maker-scaffold84-augustus-gene-0.468-mRNA-1	PPYR_04296-PA	ILUMI_06984-PA	TC012119	LOC108738678	AGLA020410	YQE_10078	OTAU000642	Luc	0.00418112	0.117695	93:S:0.740;141:F:0.506	PREDICTED: hairy/enhancer-of-split related with YRPW motif-like protein [Tribolium castaneum]_x0001_XP_008197691.1 PREDICTED: hairy/enhancer-of-split related with YRPW motif-like protein [Tribolium castaneum]_x0001_EFA09962.2 hypothetical protein TcasGA2_TC012119 [Tribolium castaneum]	CWO_DROME Transcription factor cwo OS=Drosophila melanogaster GN=cwo PE=1 SV=2	D6X1U3_TRICA Uncharacterized protein OS=Tribolium castaneum GN=TcasGA2_TC012119 PE=4 SV=2	K09091 hairy and enhancer of split related with YRPW motif	2 IPR003650; Orange domain IPR011598; Myc-type, basic helix-loop-helix (bHLH) domain	GO:0003677 GO:0006355 GO:0046983
		LY18488	LT01705	AQULA_002732-PA	maker-scaffold105-augustus-gene-0.409-mRNA-1	PPYR_12682-PA	ILUMI_08831-PA	TC034845	LOC108744113	AGLA015118	YQE_05547	OTAU001907	Luc	0.00597248	0.134583	32:V:0.845	PREDICTED: vacuolar protein sorting-associated protein 11 homolog [Agrilus planipennis]	VPS11_HUMAN Vacuolar protein sorting-associated protein 11 homolog OS=Homo sapiens GN=VPS11 PE=1 SV=1	A0A139WDA7_TRICA Vacuolar protein sorting-associated protein 11 homolog-like protein OS=Tribolium castaneum GN=TcasGA2_TC034845 PE=4 SV=1	NA	7 IPR000547; Clathrin, heavy chain/VPS, 7-fold repeat IPR001841; Zinc finger, RING-type IPR013083; Zinc finger, RING/FYVE/PHD-type IPR015943; WD40/YVTN repeat-like-containing domain IPR016528; Vacuolar protein sorting-associated protein 11 IPR017986; WD40-repeat-containing domain IPR024763; Vacuolar protein sorting protein 11, C-terminal	GO:0005515 GO:0006886 GO:0008270 GO:0016192
		LY16064	LT03703	AQULA_008048-PA	maker-scaffold16-snap-gene-0.906-mRNA-1	PPYR_01672-PA	ILUMI_25473-PA	TC013008	LOC108733879	AGLA012771	YQE_07262	OTAU006092	Luc	0.013047	0.189813	1:V:0.602;2:V:0.602;3:V:0.602;4:I:0.601;5:T:0.602;6:G:0.602;7:A:0.602;8:S:0.601;9:S:0.602;10:G:0.602;11:I:0.751;12:G:0.602;13:E:0.601;14:S:0.602;15:L:0.602;16:A:0.602;17:H:0.602;18:T:0.601;19:F:0.602;20:Y:0.603;21:R:0.601;22:L:0.603;23:G:0.602;24:C:0.602;25:K:0.783;26:V:0.602;27:I:0.602;28:L:0.602;29:C:0.602;30:A:0.602;31:R:0.602;32:R:0.603;33:R:0.603;34:Q:0.610;35:E:0.601;36:L:0.602;37:E:0.601;3…	PREDICTED: dehydrogenase/reductase SDR family protein 7-like [Aethina tumida]	DHRS7_ANOGA Dehydrogenase/reductase SDR family protein 7-like OS=Anopheles gambiae GN=AGAP005532 PE=3 SV=3	D6WJU2_TRICA Dehydrogenase/reductase SDR family protein 7-like OS=Tribolium castaneum GN=TcasGA2_TC013008 PE=3 SV=1	K11166 dehydrogenase/reductase SDR family member 7B [EC:1.1.-.-]	4 IPR002198; Short-chain dehydrogenase/reductase SDR IPR002347; Glucose/ribitol dehydrogenase IPR016040; NAD(P)-binding domain IPR020904; Short-chain dehydrogenase/reductase, conserved site	GO:0008152 GO:0016491
		LY18223	LT09266	AQULA_007696-PA	maker-scaffold390-augustus-gene-1.543-mRNA-1	PPYR_10582-PA	ILUMI_10110-PA	TC007847	LOC108738493	AGLA018748	YQE_06577	OTAU014358	Luc	3.659e-06	0.000656543	12:V:0.939;110:Y:0.533	PREDICTED: AN1-type zinc finger protein 2A-like [Dendroctonus ponderosae]_x0001_ENN76930.1 hypothetical protein YQE_06577, partial [Dendroctonus ponderosae]_x0001_ERL89700.1 hypothetical protein D910_07063 [Dendroctonus ponderosae]	ZFN2B_MOUSE AN1-type zinc finger protein 2B OS=Mus musculus GN=Zfand2b PE=1 SV=1	N6U5N9_DENPD Uncharacterized protein (Fragment) OS=Dendroctonus ponderosae GN=D910_07063 PE=4 SV=1	K07059	2 IPR000058; Zinc finger, AN1-type IPR003903; Ubiquitin interacting motif	GO:0008270
		LY08314	LT04470	AQULA_000721-PA	maker-scaffold363-augustus-gene-3.702-mRNA-1	PPYR_00531-PA	ILUMI_06411-PA	TC010593	LOC108735487	AGLA011887	YQE_10513	OTAU005199	Luc	0.00470937	0.118225	24:L:0.807;29:R:0.547;77:L:0.502;84:S:0.971*;136:S:0.950;306:N:0.932;691:E:0.985*;813:P:0.686	PREDICTED: C-1-tetrahydrofolate synthase, cytoplasmic isoform X1 [Nicrophorus vespilloides]	C1TC_SPOFR C-1-tetrahydrofolate synthase, cytoplasmic OS=Spodoptera frugiperda PE=2 SV=3	A0A195AY49_9HYME C-1-tetrahydrofolate synthase, cytoplasmic OS=Atta colombica GN=ALC53_12468 PE=3 SV=1	K00288 methylenetetrahydrofolate dehydrogenase (NADP+) / methenyltetrahydrofolate cyclohydrolase / formyltetrahydrofolate synthetase [EC:1.5.1.5 3.5.4.9 6.3.4.3]	8 IPR000559; Formate-tetrahydrofolate ligase, FTHFS IPR000672; Tetrahydrofolate dehydrogenase/cyclohydrolase IPR016040; NAD(P)-binding domain IPR020628; Formate-tetrahydrofolate ligase, FTHFS, conserved site IPR020630; Tetrahydrofolate dehydrogenase/cyclohydrolase, catalytic domain IPR020631; Tetrahydrofolate dehydrogenase/cyclohydrolase, NAD(P)-binding domain IPR020867; Tetrahydrofolate dehydrog…	GO:0003824 GO:0004329 GO:0004488 GO:0005524 GO:0009396 GO:0055114
		LY01105	LT08680	AQULA_007413-PA	maker-scaffold347-augustus-gene-0.355-mRNA-1	PPYR_11793-PA	ILUMI_25869-PA	TC014291	LOC108733119	AGLA011329	YQE_10011	OTAU002171	Luc	0.00542511	0.126555	1:D:0.617;2:T:0.621;3:T:0.620;4:D:0.620;5:D:0.618;6:Q:0.620;7:R:0.670;8:F:0.649;9:G:0.627;10:H:0.618;11:L:0.623;12:Q:0.629;13:P:0.621;14:G:0.621;15:K:0.618;16:I:0.619;17:T:0.623;18:R:0.627;19:K:0.623;20:L:0.623;21:K:0.892;22:D:0.621;23:A:0.621;24:L:0.623;25:G:0.621;26:L:0.622;27:R:0.626;28:T:0.628;29:N:0.693;30:Q:0.621;31:L:0.623;32:P:0.623;33:E:0.635;34:Y:0.622;35:I:0.619;36:Y:0.621;37:R:0.628;3…	PREDICTED: zinc finger CCHC domain-containing protein 8 homolog [Anoplophora glabripennis]	ZCHC8_DROME Zinc finger CCHC domain-containing protein 8 homolog OS=Drosophila melanogaster GN=CG4622 PE=1 SV=2	D6WL35_TRICA Uncharacterized protein OS=Tribolium castaneum GN=TcasGA2_TC014291 PE=4 SV=1	K13128 zinc finger CCHC domain-containing protein 8	1 IPR006568; PSP, proline-rich	NA
		LY17303	LT08908	AQULA_002999-PA	maker-scaffold392-augustus-gene-2.690-mRNA-1	PPYR_10407-PA	ILUMI_05283-PA	TC005779	LOC108741806	AGLA002451	YQE_06527	OTAU002039	Luc	0.0153243	0.205285	13:R:0.621;25:F:0.511;40:E:0.533;69:V:0.822;76:S:0.559;77:N:0.741;142:L:0.526;145:Q:0.903	PREDICTED: LOW QUALITY PROTEIN: 46 kDa FK506-binding nuclear protein-like [Papilio machaon]	FKBP4_SPOFR 46 kDa FK506-binding nuclear protein OS=Spodoptera frugiperda GN=FKBP46 PE=2 SV=1	N6T9M6_DENPD Peptidylprolyl isomerase (Fragment) OS=Dendroctonus ponderosae GN=D910_02311 PE=4 SV=1	K14826 FK506-binding nuclear protein [EC:5.2.1.8]	3 IPR001179; FKBP-type peptidyl-prolyl cis-trans isomerase domain IPR023566; Peptidyl-prolyl cis-trans isomerase, FKBP-type IPR026257; FK506-binding protein	GO:0000412 GO:0003755 GO:0005528 GO:0005730 GO:0006457 GO:0018208
		LY04652	LT03100	AQULA_000458-PA	augustus_masked-scaffold367-processed-gene-2.188-mRNA-1	PPYR_00413-PA	ILUMI_13243-PA	TC009664	LOC108735407	AGLA002790	YQE_11933	OTAU011596	Luc	0.042624	0.330246	NA	PREDICTED: DNA-binding protein RFXANK-like [Nicrophorus vespilloides]	ANRA2_BOVIN Ankyrin repeat family A protein 2 OS=Bos taurus GN=ANKRA2 PE=2 SV=1	A0A0T6B6J0_9SCAR Ankyrin repeat-containing protein OS=Oryctes borbonicus GN=AMK59_4738 PE=4 SV=1	K08062 regulatory factor X-associated ankyrin-containing protein	2 IPR002110; Ankyrin repeat IPR020683; Ankyrin repeat-containing domain	GO:0005515
		LY03065	LT06429	AQULA_008657-PA	genemark-scaffold122-processed-gene-0.233-mRNA-1	PPYR_13810-PA	ILUMI_05841-PA	TC034001	LOC108734887	AGLA005013	YQE_12088	OTAU001747	Luc	3.05e-07	8.2533e-05	85:K:0.988*;128:S:0.995**;132:S:0.984*;134:G:0.599;203:R:0.582;234:Q:0.992**;238:G:0.765;326:S:0.595;426:A:0.987*;467:G:0.879;499:G:0.999**;645:C:0.996**;933:S:0.986*;945:G:0.990**	PREDICTED: myosin heavy chain, muscle isoform X5 [Agrilus planipennis]	MYSA_DROME Myosin heavy chain, muscle OS=Drosophila melanogaster GN=Mhc PE=1 SV=4	A0A1P8BK00_LOCMI Myosin heavy chain isoform E OS=Locusta migratoria GN=Mhc PE=3 SV=1	K10352 myosin heavy chain	6 IPR000048; IQ motif, EF-hand binding site IPR001609; Myosin head, motor domain IPR002928; Myosin tail IPR004009; Myosin, N-terminal, SH3-like IPR027401; Myosin-like IQ motif-containing domain IPR027417; P-loop containing nucleoside triphosphate hydrolase	GO:0003774 GO:0005515 GO:0005524 GO:0016459
		LY01038	LT06068	AQULA_002988-PA	augustus_masked-scaffold347-processed-gene-0.12-mRNA-1	PPYR_11767-PA	ILUMI_04134-PA	TC011918	LOC108734246	AGLA019585	YQE_12891	OTAU002181	Luc	0.0283245	0.26411	81:D:0.944;107:S:0.812	PREDICTED: type I inositol 1,4,5-trisphosphate 5-phosphatase isoform X1 [Anoplophora glabripennis]	I5P1_HUMAN Type I inositol 1,4,5-trisphosphate 5-phosphatase OS=Homo sapiens GN=INPP5A PE=1 SV=1	V5GKT1_ANOGL Type I inositol 1,4,5-trisphosphate 5-phosphatase (Fragment) OS=Anoplophora glabripennis GN=I5P1 PE=4 SV=1	K01106 inositol-1,4,5-trisphosphate 5-phosphatase [EC:3.1.3.56]	2 IPR000300; Inositol polyphosphate-related phosphatase IPR005135; Endonuclease/exonuclease/phosphatase	GO:0046856
		LY01727	LT07967	AQULA_013685-PA	maker-scaffold379-augustus-gene-0.396-mRNA-1	PPYR_12766-PA	ILUMI_05215-PA	TC002762	LOC108740934	AGLA007510	YQE_11096	OTAU004481	Luc	0.0064258	0.134698	59:Q:0.597;102:R:0.815;149:A:0.979*;203:A:0.934;210:A:0.650;235:V:0.836;247:T:0.639;298:F:0.712;302:Q:0.561;303:S:0.604;316:H:0.739	PREDICTED: folliculin isoform X1 [Agrilus planipennis]	FLCN_MOUSE Folliculin OS=Mus musculus GN=Flcn PE=1 SV=1	D6WDJ6_TRICA Folliculin-like Protein OS=Tribolium castaneum GN=TcasGA2_TC002762 PE=4 SV=1	K09594 folliculin	1 IPR021713; Folliculin	NA
		LY01768	LT07707	AQULA_000543-PA	genemark-scaffold235-processed-gene-6.181-mRNA-1	PPYR_07109-PA	ILUMI_20612-PA	TC003714	LOC108740096	AGLA017143	YQE_06068	OTAU009783	Luc	0.036374	0.302885	1:D:0.512;2:N:0.510;3:L:0.528;4:I:0.529;5:Q:0.517;6:Q:0.516;7:S:0.529;8:E:0.513;9:E:0.512;10:I:0.520;11:E:0.511;12:A:0.518;13:L:0.520;14:F:0.530;15:A:0.516;16:I:0.515;17:Y:0.517;18:G:0.519;19:T:0.562;20:E:0.544;21:W:0.525;22:Y:0.522;23:Y:0.925;24:I:0.514;25:Q:0.518;26:I:0.513;27:T:0.811;28:P:0.520;29:D:0.515;30:V:0.522;31:Q:0.516;32:L:0.520;33:S:0.532;34:V:0.526;35:T:0.517;36:L:0.520;37:N:0.510;3…	PREDICTED: protein IMPACT [Tribolium castaneum]_x0001_EFA00826.2 Protein IMPACT-B-like Protein [Tribolium castaneum]	IMPCT_MOUSE Protein IMPACT OS=Mus musculus GN=Impact PE=1 SV=2	D6WDT9_TRICA Protein IMPACT-B-like Protein OS=Tribolium castaneum GN=TcasGA2_TC003714 PE=4 SV=2	K01271 Xaa-Pro dipeptidase [EC:3.4.13.9]	6 IPR001498; Impact, N-terminal IPR006575; RWD domain IPR016135; Ubiquitin-conjugating enzyme/RWD-like IPR020568; Ribosomal protein S5 domain 2-type fold IPR020569; Uncharacterised protein family UPF0029, Impact, conserved site IPR023582; Impact family	GO:0005515
		LY11758	LT06817	AQULA_010517-PA	maker-scaffold174-augustus-gene-0.254-mRNA-1	PPYR_00241-PA	ILUMI_10434-PA	TC030561	LOC108743192	AGLA020795	YQE_05375	OTAU002921	Luc	0.0020986	0.0733287	26:H:0.622;27:C:0.959*;136:N:0.666	PREDICTED: dynactin subunit 6 [Anoplophora glabripennis]	DCTN6_PONAB Dynactin subunit 6 OS=Pongo abelii GN=DCTN6 PE=2 SV=1	D6WRV9_TRICA Dynactin subunit 6-like Protein OS=Tribolium castaneum GN=TcasGA2_TC030561 PE=4 SV=2	K10428 dynactin 6	3 IPR001451; Hexapeptide repeat IPR011004; Trimeric LpxA-like IPR027777; Dynactin subunit 6	GO:0005869
		LY13201	LT12500	AQULA_005042-PA	augustus_masked-scaffold367-processed-gene-3.340-mRNA-1	PPYR_00469-PA	ILUMI_18663-PA	TC008934	LOC108734123	AGLA004922	YQE_03171	OTAU004648	Luc	0.00285041	0.0876502	195:L:0.564;208:H:0.934;256:S:0.964*;354:E:0.839	PREDICTED: dnaJ homolog subfamily C member 13 [Tribolium castaneum]_x0001_XP_015837542.1 PREDICTED: dnaJ homolog subfamily C member 13 [Tribolium castaneum]_x0001_EFA06092.2 DnaJ homolog subfamily C member 13-like Protein [Tribolium castaneum]	DJC13_HUMAN DnaJ homolog subfamily C member 13 OS=Homo sapiens GN=DNAJC13 PE=1 SV=5	D6WQC2_TRICA DnaJ homolog subfamily C member 13-like Protein OS=Tribolium castaneum GN=TcasGA2_TC008934 PE=4 SV=2	K09533 DnaJ homolog subfamily C member 13	4 IPR001623; DnaJ domain IPR011989; Armadillo-like helical IPR016024; Armadillo-type fold IPR025640; Domain of unknown function DUF4339	GO:0005488
		LY02641	LT07456	AQULA_013653-PA	maker-scaffold384-augustus-gene-1.409-mRNA-1	PPYR_06614-PA	ILUMI_08378-PA	TC011836	LOC108741733	AGLA019446	YQE_02889	OTAU000521	Luc	0.000385378	0.027443	6:I:0.504;11:K:0.507;12:I:0.564;13:L:0.852;15:E:0.502;16:L:0.501;17:K:0.557;18:N:0.818;22:C:0.977*;23:P:0.507;27:A:0.505;31:K:0.503;32:H:0.509;33:I:0.610;36:F:0.526;37:V:0.506;38:S:0.733;41:V:0.529;43:Y:0.506;44:L:0.930;47:A:0.503;49:Q:0.516;50:S:0.505;51:Y:0.524;52:I:0.507;53:K:0.504;57:L:0.506;58:D:0.796;60:T:0.506;62:L:0.519;64:S:0.520;66:L:0.519;69:T:0.723;72:L:0.567;75:Q:0.637;78:N:0.510;79:…	PREDICTED: poly(A)-specific ribonuclease PARN-like domain-containing protein 1 [Agrilus planipennis]	TRIMR_BOMMO Pre-piRNA 3'-exonuclease trimmer OS=Bombyx mori GN=PNLDC1 PE=1 SV=2	D6WZH5_TRICA Poly(A)-specific ribonuclease PARN-like domain-containing protein 1 OS=Tribolium castaneum GN=TcasGA2_TC011836 PE=4 SV=1	K01148 poly(A)-specific ribonuclease [EC:3.1.13.4]	2 IPR006941; Ribonuclease CAF1 IPR012337; Ribonuclease H-like domain	GO:0003676 GO:0005634
		LY17629	LT01807	AQULA_011867-PA	genemark-scaffold124-processed-gene-0.74-mRNA-1	PPYR_13804-PA	ILUMI_25593-PA	TC010523	LOC108735574	AGLA011034	YQE_05684	OTAU009813	Luc	0.0061801	0.134583	77:S:0.881;84:Y:0.798	PREDICTED: zinc finger HIT domain-containing protein 1 [Agrilus planipennis]	ZNHI1_MOUSE Zinc finger HIT domain-containing protein 1 OS=Mus musculus GN=Znhit1 PE=2 SV=1	D6WDX7_TRICA Zinc finger HIT domain-containing protein 1-like Protein OS=Tribolium castaneum GN=TcasGA2_TC010523 PE=4 SV=1	K11663 zinc finger HIT domain-containing protein 1	NA	NA
		LY12269	LT04184	AQULA_003585-PA	maker-scaffold377-augustus-gene-3.525-mRNA-1	PPYR_05667-PA	ILUMI_11516-PA	TC031468	LOC108741877	AGLA002153	YQE_03263	OTAU001257	Luc	0.0139484	0.195946	206:V:0.782;280:L:0.905;377:W:0.992**;412:F:0.988*;517:S:0.563	PREDICTED: U2 snRNP-associated SURP motif-containing protein [Anoplophora glabripennis]	SR140_PONAB U2 snRNP-associated SURP motif-containing protein OS=Pongo abelii GN=U2SURP PE=2 SV=1	A0A139WPP2_TRICA U2 snRNP-associated SURP motif-containing protein-like Protein OS=Tribolium castaneum GN=TcasGA2_TC031468 PE=4 SV=1	K12842 U2-associated protein SR140	6 IPR000061; SWAP/Surp IPR000504; RNA recognition motif domain IPR006569; CID domain IPR008942; ENTH/VHS IPR012677; Nucleotide-binding alpha-beta plait domain IPR013170; mRNA splicing factor Cwf21 domain	GO:0000166 GO:0003676 GO:0003723 GO:0006396
		LY15699	LT04865	AQULA_006171-PA	maker-scaffold86-snap-gene-0.440-mRNA-1	PPYR_14614-PA	ILUMI_07078-PA	TC005667	LOC108744196	AGLA017127	YQE_07490	OTAU006988	Luc	0.0124141	0.188063	4:S:0.580;14:V:0.856;23:N:0.756;26:Y:0.807;35:I:0.551;40:K:0.632;52:N:0.999**;75:A:0.986*;77:G:0.773;83:Q:0.947;91:A:0.853;101:S:0.674;102:L:0.741;134:S:0.824;149:A:0.996**;153:I:0.924;168:M:0.768;177:L:0.618	PREDICTED: 6-phosphogluconolactonase [Agrilus planipennis]	6PGL_RAT 6-phosphogluconolactonase OS=Rattus norvegicus GN=Pgls PE=1 SV=1	D6WWZ6_TRICA Putative 6-phosphogluconolactonase-like Protein OS=Tribolium castaneum GN=TcasGA2_TC005667 PE=4 SV=1	K01057 6-phosphogluconolactonase [EC:3.1.1.31]	2 IPR005900; 6-phosphogluconolactonase, DevB-type IPR006148; Glucosamine/galactosamine-6-phosphate isomerase	GO:0005975 GO:0006098 GO:0017057
		LY13111	LT01217	AQULA_007845-PA	maker-scaffold242-augustus-gene-3.493-mRNA-1	PPYR_08353-PA	ILUMI_08529-PA	TC013520	LOC108735583	AGLA005486	YQE_06282	OTAU000008	Luc	0	0	81:L:0.974*;118:Y:0.904;152:T:0.959*;179:Q:0.653;181:K:0.753;192:N:0.513;263:C:0.933;355:K:0.946;404:S:0.856;422:E:0.570;429:S:0.775;431:W:0.949;437:V:0.739;468:G:0.705;473:A:0.786;489:A:0.753;519:N:0.545;537:M:0.519;617:R:0.843;630:Q:0.915;661:L:0.748;673:Q:0.682;705:S:0.903;740:T:0.783;764:E:0.974*;766:L:0.868;787:A:0.858;848:T:0.755;879:F:0.516;887:Y:0.708;899:R:0.927	PREDICTED: uncharacterized protein C05D11.1-like [Nicrophorus vespilloides]	YPD1_CAEEL Uncharacterized protein C05D11.1 OS=Caenorhabditis elegans GN=C05D11.1 PE=4 SV=2	A0A139WGZ5_TRICA Uncharacterized protein OS=Tribolium castaneum GN=TcasGA2_TC013520 PE=4 SV=1	K06972	4 IPR007863; Peptidase M16, C-terminal IPR011237; Peptidase M16 domain IPR011249; Metalloenzyme, LuxS/M16 peptidase-like IPR011765; Peptidase M16, N-terminal	GO:0003824 GO:0046872
		LY11796	LT02644	AQULA_001333-PA	augustus_masked-scaffold405-processed-gene-1.146-mRNA-1	PPYR_08825-PA	ILUMI_00294-PA	TC014780	LOC108738121	AGLA015185	YQE_03611	OTAU000227	Luc	0.00647107	0.134698	1:K:0.668;2:R:0.787;3:L:0.675;4:A:0.672;5:V:0.919;6:F:0.670;7:D:0.667;8:F:0.669;9:D:0.666;10:S:0.964*;11:T:0.672;12:I:0.668;13:C:0.750;14:V:0.681;15:D:0.674;16:N:0.666;17:S:0.674;18:D:0.666;19:N:0.720;20:V:0.672;21:I:0.673;22:R:0.693;23:N:0.671;24:L:0.675;25:L:0.712;26:I:0.775;27:Q:0.681;28:D:0.749;29:Y:0.673;30:E:0.697;31:G:0.672;32:W:0.677;33:T:0.673;34:K:0.672;35:Y:0.672;36:M:0.666;37:Q:0.675;…	PREDICTED: probable phosphatase phospho2 [Nicrophorus vespilloides]	PHOP2_HUMAN Pyridoxal phosphate phosphatase PHOSPHO2 OS=Homo sapiens GN=PHOSPHO2 PE=1 SV=1	N6UE28_DENPD Uncharacterized protein (Fragment) OS=Dendroctonus ponderosae GN=YQE_03611 PE=4 SV=1	K13248 pyridoxal phosphate phosphatase PHOSPHO2 [EC:3.1.3.74]	4 IPR006383; HAD-superfamily hydrolase, subfamily IB, PSPase-like IPR006384; Pyridoxal phosphate phosphatase-related IPR016965; Phosphatase PHOSPHO-type IPR023214; HAD-like domain	GO:0008152 GO:0016791
		LY11419	LT05814	AQULA_007362-PA	maker-scaffold366-augustus-gene-0.548-mRNA-1	PPYR_10399-PA	ILUMI_02607-PA	TC004939	LOC108740735	AGLA001699	YQE_03786	OTAU017066	Luc	0.0115469	0.1838	6:Y:0.792;24:G:0.922;25:F:0.539;28:T:0.872;58:F:0.687;63:Q:0.925;123:V:0.749;129:F:0.901	PREDICTED: anamorsin homolog [Tribolium castaneum]_x0001_EEZ99063.1 Anamorsin homolog-like Protein [Tribolium castaneum]	DRE2_IXOSC Anamorsin homolog OS=Ixodes scapularis GN=ISCW019144 PE=3 SV=1	D6WCU7_TRICA Anamorsin homolog OS=Tribolium castaneum GN=TcasGA2_TC004939 PE=3 SV=1	NA	2 IPR007785; Anamorsin IPR029063; S-adenosyl-L-methionine-dependent methyltransferase	GO:0005737 GO:0016226 GO:0051536
		LY17527	LT14500	AQULA_001721-PA	maker-scaffold111-augustus-gene-0.463-mRNA-1	PPYR_03357-PA	ILUMI_11348-PA	TC015424	LOC108743689	AGLA013833	YQE_08401	OTAU007467	Luc	0.00449658	0.118225	89:S:0.994**;116:P:0.997**	PREDICTED: small nuclear ribonucleoprotein Sm D3 [Agrilus planipennis]	SMD3_DROME Small nuclear ribonucleoprotein Sm D3 OS=Drosophila melanogaster GN=SmD3 PE=1 SV=1	A0A146LYT3_LYGHE Small nuclear ribonucleoprotein Sm D3 (Fragment) OS=Lygus hesperus GN=SmD3_0 PE=4 SV=1	K11088 small nuclear ribonucleoprotein D3	3 IPR001163; LSM domain, eukaryotic/archaea-type IPR010920; LSM domain IPR027141; Like-Sm (LSM) domain containing protein, LSm4/SmD1/SmD3	GO:0006396
		LY07389	LT03815	AQULA_014067-PA	maker-scaffold343-augustus-gene-3.403-mRNA-1	PPYR_10485-PA	ILUMI_21553-PA	TC002281	LOC108737203	AGLA002101	YQE_09809	OTAU006534	Luc	0.0470657	0.346086	82:P:0.523	PREDICTED: probable 28S ribosomal protein S6, mitochondrial [Aethina tumida]	RT06_DROME Probable 28S ribosomal protein S6, mitochondrial OS=Drosophila melanogaster GN=mRpS6 PE=2 SV=1	D7EHR0_TRICA Putative 28S ribosomal protein S6, mitochondrial-like Protein OS=Tribolium castaneum GN=TcasGA2_TC002281 PE=4 SV=2	K14383 solute carrier family 5 (sodium/myo-inositol cotransporter), member 3	2 IPR000529; Ribosomal protein S6 IPR014717; Translation elongation factor EF1B/ribosomal protein S6	GO:0003735 GO:0005840 GO:0006412 GO:0019843
		LY04616	LT10189	AQULA_006792-PA	maker-scaffold362-augustus-gene-3.734-mRNA-1	PPYR_11692-PA	ILUMI_20413-PA	TC034534	LOC108740501	AGLA013534	YQE_02436	OTAU001455	Luc	0.00378191	0.111238	20:Q:0.982*;30:S:0.781;31:D:0.720;45:T:0.593	hypothetical protein AMK59_1172, partial [Oryctes borbonicus]	HSF_DROME Heat shock factor protein OS=Drosophila melanogaster GN=Hsf PE=1 SV=1	A0A0T6BC21_9SCAR Uncharacterized protein (Fragment) OS=Oryctes borbonicus GN=AMK59_1172 PE=3 SV=1	K09418 heat shock transcription factor, invertebrate	4 IPR000232; Heat shock factor (HSF)-type, DNA-binding IPR011991; Winged helix-turn-helix DNA-binding domain IPR027723; Heat shock factor protein 4 IPR027725; Heat shock transcription factor family	GO:0003700 GO:0005634 GO:0006355 GO:0006357 GO:0043565
		LY07170	LT13830	AQULA_001416-PA	maker-scaffold37-augustus-gene-0.549-mRNA-1	PPYR_05784-PA	ILUMI_00777-PA	TC004776	LOC108741899	AGLA001128	YQE_02449	OTAU001477	Luc	0.0297393	0.270476	1:S:0.722;2:L:0.716;3:S:0.713;4:P:0.716;5:L:0.777;6:Y:0.714;7:K:0.716;8:K:0.718;9:D:0.727;10:A:0.722;11:G:0.843;12:E:0.738;13:K:0.928;14:Y:0.714;15:I:0.717;16:H:0.769;17:Q:0.715;18:V:0.715;19:F:0.713;20:T:0.737;21:S:0.792;22:V:0.782;23:F:0.722;24:K:0.714;25:I:0.717;26:G:0.715;27:Q:0.921;28:G:0.714;29:C:0.949;30:F:0.712;31:G:0.715;32:D:0.719;33:V:0.714;34:Y:0.714;35:Q:0.739;36:A:0.716;37:K:0.740;3…	PREDICTED: membrane-associated tyrosine- and threonine-specific cdc2-inhibitory kinase-like [Agrilus planipennis]	PMY13_CAEBR Membrane-associated tyrosine- and threonine-specific cdc2-inhibitory kinase wee-1.3 OS=Caenorhabditis briggsae GN=wee-1.3 PE=3 SV=1	T1JYP1_TETUR Uncharacterized protein OS=Tetranychus urticae PE=4 SV=1	K06633 membrane-associated tyrosine- and threonine-specific cdc2-inhibitory kinase [EC:2.7.11.1]	5 IPR000719; Protein kinase domain IPR002290; Serine/threonine/dual specificity protein kinase, catalytic domain IPR008271; Serine/threonine-protein kinase, active site IPR011009; Protein kinase-like domain IPR017441; Protein kinase, ATP binding site	GO:0004672 GO:0005524 GO:0006468
		LY03672	LT13580	AQULA_012380-PA	maker-scaffold239-augustus-gene-5.459-mRNA-1	PPYR_13301-PA	ILUMI_13055-PA	TC005486	LOC108743545	AGLA007251	YQE_05908	OTAU001966	Luc	0.0410628	0.326812	49:G:0.504	PREDICTED: 39S ribosomal protein L12, mitochondrial [Tribolium castaneum]_x0001_EFA07911.1 39S ribosomal protein L12, mitochondrial-like Protein [Tribolium castaneum]	RM12_MOUSE 39S ribosomal protein L12, mitochondrial OS=Mus musculus GN=Mrpl12 PE=1 SV=2	D6WY14_TRICA 39S ribosomal protein L12, mitochondrial-like Protein OS=Tribolium castaneum GN=TcasGA2_TC005486 PE=4 SV=1	K13577 solute carrier family 25 (mitochondrial dicarboxylate transporter), member 10	3 IPR008932; Ribosomal protein L7/L12, oligomerisation IPR013823; Ribosomal protein L7/L12, C-terminal IPR014719; Ribosomal protein L7/L12, C-terminal/adaptor protein ClpS-like	GO:0003735 GO:0005622 GO:0005840 GO:0006412
		LY18130	LT10692	AQULA_001184-PA	maker-scaffold385-augustus-gene-2.930-mRNA-1	PPYR_07928-PA	ILUMI_10073-PA	TC008045	LOC108738024	AGLA010036	YQE_08702	OTAU010713	Luc	0.0135396	0.192832	134:G:0.956*;177:T:0.922;252:S:0.852;338:G:0.696;635:Y:0.853	PREDICTED: coronin-7 isoform X1 [Tribolium castaneum]_x0001_EFA02370.1 hypothetical protein TcasGA2_TC008045 [Tribolium castaneum]	CORO7_RAT Coronin-7 OS=Rattus norvegicus GN=Coro7 PE=1 SV=2	D1ZZH3_TRICA Coronin OS=Tribolium castaneum GN=TcasGA2_TC008045 PE=3 SV=1	K13887 coronin-1C	6 IPR001680; WD40 repeat IPR015048; Domain of unknown function DUF1899 IPR015505; Coronin IPR015943; WD40/YVTN repeat-like-containing domain IPR017986; WD40-repeat-containing domain IPR019775; WD40 repeat, conserved site	GO:0005515
		LY06749	LT06616	AQULA_007798-PA	maker-scaffold393-augustus-gene-0.437-mRNA-1	PPYR_08846-PA	ILUMI_12291-PA	TC014000	LOC108733077	AGLA006360	YQE_08319	OTAU000062	Luc	0.0456672	0.341369	8:N:0.612;18:P:0.501;47:L:0.920;105:S:0.854;106:S:0.927	PREDICTED: calcium channel flower isoform X1 [Apis florea]	FLOWR_DROAN Calcium channel flower OS=Drosophila ananassae GN=flower PE=3 SV=2	V5GYY9_ANOGL Calcium channel protein OS=Anoplophora glabripennis GN=FLOWR PE=4 SV=1	NA	1 IPR019365; TVP18/Calcium channel flower	GO:0016021
		LY12182	LT13227	AQULA_005227-PA	augustus_masked-scaffold235-processed-gene-2.141-mRNA-1	PPYR_06958-PA	ILUMI_24095-PA	TC007616	LOC108734534	AGLA000503	YQE_04896	OTAU010934	Luc	0.0047185	0.118225	20:S:0.992**;89:S:0.869	PREDICTED: uncharacterized protein LOC108734534 [Agrilus planipennis]	NA	D2A2W3_TRICA Uncharacterized protein OS=Tribolium castaneum GN=TcasGA2_TC007616 PE=4 SV=1	NA	NA	NA
		LY06778	LT06651	AQULA_009232-PA	maker-scaffold455-augustus-gene-1.414-mRNA-1	PPYR_04450-PA	ILUMI_10137-PA	TC005065	LOC108735771	AGLA004042	YQE_10641	OTAU000130	Luc	0.012192	0.187452	108:Q:0.728;115:P:0.907;117:R:0.979*	PREDICTED: LOW QUALITY PROTEIN: uncharacterized protein LOC109599055 [Aethina tumida]	Y1782_THEKO Uncharacterized serpin-like protein TK1782 OS=Thermococcus kodakarensis (strain ATCC BAA-918 / JCM 12380 / KOD1) GN=TK1782 PE=3 SV=1	A0A151IUT2_9HYME Leukocyte elastase inhibitor OS=Trachymyrmex cornetzi GN=ALC57_16814 PE=3 SV=1	K13963 serpin B	3 IPR000215; Serpin family IPR023795; Serpin, conserved site IPR023796; Serpin domain	GO:0005615
		LY01592	LT08579	AQULA_008956-PA	maker-scaffold123-augustus-gene-0.307-mRNA-1	PPYR_05142-PA	ILUMI_06252-PA	TC004066	LOC108732745	AGLA021479	YQE_11179	OTAU001082	Luc	0.00992498	0.171991	44:P:0.877;52:A:0.530;62:I:0.550;65:T:0.795;87:G:0.696;106:K:0.545;139:E:0.998**;147:L:0.992**;150:Y:0.861	PREDICTED: uncharacterized protein LOC108732745 [Agrilus planipennis]	NA	A0A0T6B8J4_9SCAR Uncharacterized protein OS=Oryctes borbonicus GN=AMK59_4662 PE=4 SV=1	NA	1 IPR009801; Transmembrane protein 126	NA
		LY04156	LT03927	AQULA_004903-PA	snap_masked-scaffold372-processed-gene-2.207-mRNA-1	PPYR_13044-PA	ILUMI_01553-PA	TC034132	LOC108744086	AGLA011074	YQE_07496	OTAU009098	Luc	2.202e-06	0.000496551	183:A:0.875;1156:N:0.803;1560:A:0.504	PREDICTED: myosin heavy chain, non-muscle isoform X2 [Agrilus planipennis]	MYSN_DROME Myosin heavy chain, non-muscle OS=Drosophila melanogaster GN=zip PE=1 SV=2	A0A139WCQ8_TRICA Myosin heavy chain, non-muscle-like Protein OS=Tribolium castaneum GN=TcasGA2_TC034132 PE=3 SV=1	K10352 myosin heavy chain	6 IPR000048; IQ motif, EF-hand binding site IPR001609; Myosin head, motor domain IPR002928; Myosin tail IPR004009; Myosin, N-terminal, SH3-like IPR027401; Myosin-like IQ motif-containing domain IPR027417; P-loop containing nucleoside triphosphate hydrolase	GO:0003774 GO:0005515 GO:0005524 GO:0016459
		LY10652	LT05337	AQULA_002860-PA	maker-scaffold463-augustus-gene-0.799-mRNA-1	PPYR_09855-PA	ILUMI_19474-PA	TC002652	LOC108743781	AGLA006941	YQE_03820	OTAU006434	Luc	0.0364664	0.302885	29:N:0.520;36:S:0.501;52:T:0.581;59:G:0.502;61:T:0.501;70:K:0.664;71:K:0.506;76:R:0.502;78:L:0.501;82:K:0.504;94:K:0.501;112:L:0.502;116:K:0.509;135:S:0.501;147:Q:0.716;166:N:0.545;176:L:0.500;179:K:0.544;180:S:0.500;183:G:0.564;185:R:0.504;191:E:0.502;196:R:0.860;203:V:0.501;210:E:0.524;212:T:0.501;218:L:0.913;219:K:0.500;223:P:0.501;225:L:0.502;233:L:0.501;235:L:0.501;244:D:0.505;252:L:0.501;26…	PREDICTED: NF-X1-type zinc finger protein NFXL1 [Anoplophora glabripennis]	NFXL1_XENLA NF-X1-type zinc finger protein NFXL1 OS=Xenopus laevis GN=nfxl1 PE=2 SV=1	U4UGV9_DENPD Uncharacterized protein OS=Dendroctonus ponderosae GN=D910_08918 PE=4 SV=1	K12236 transcriptional repressor NF-X1 [EC:6.3.2.-]	2 IPR000967; Zinc finger, NF-X1-type IPR019786; Zinc finger, PHD-type, conserved site	GO:0003700 GO:0005634 GO:0006355 GO:0008270
		LY17020	LT12930	AQULA_010946-PA	maker-scaffold415-augustus-gene-1.857-mRNA-1	PPYR_04503-PA	ILUMI_14304-PA	TC004463	LOC108735726	AGLA000638	YQE_07734	OTAU008106	Luc	0.000219643	0.0198118	1:S:0.657;2:T:0.672;3:P:0.652;4:L:0.732;5:R:0.653;6:D:0.647;7:F:0.651;8:N:0.646;9:L:0.657;10:E:0.647;11:S:0.648;12:R:0.648;13:A:0.651;14:H:0.649;15:K:0.646;16:V:0.650;17:I:0.648;18:S:0.653;19:R:0.668;20:D:0.670;21:K:0.647;22:P:0.652;23:T:0.650;24:V:0.653;25:A:0.651;26:P:0.652;27:K:0.646;28:H:0.652;29:K:0.646;30:S:0.666;31:Y:0.653;32:L:0.657;33:R:0.652;34:L:0.651;35:L:0.654;36:K:0.651;37:E:0.665;3…	PREDICTED: protein NDUFAF4 homolog [Tribolium castaneum]_x0001_EEZ98853.1 Protein NDUFAF4 homolog-like Protein [Tribolium castaneum]	NDUF4_DROME Protein NDUFAF4 homolog OS=Drosophila melanogaster GN=CG11722 PE=2 SV=1	D6WCR9_TRICA Protein NDUFAF4 homolog-like Protein OS=Tribolium castaneum GN=TcasGA2_TC004463 PE=4 SV=1	NA	1 IPR009622; NADH dehydrogenase [ubiquinone] 1 alpha subcomplex assembly factor 4	GO:0032981
		LY08768	LT01062	AQULA_006778-PA	augustus_masked-scaffold406-processed-gene-0.26-mRNA-1	PPYR_07326-PA	ILUMI_25454-PA	TC032180	LOC108732828	AGLA005224	YQE_01694	OTAU000987	Luc	0.0143375	0.195946	11:V:0.560;14:L:0.904;16:N:0.634;32:N:0.963*;37:F:0.836;65:F:0.559;68:S:0.566;124:T:0.621;132:H:0.997**;145:S:0.985*	PREDICTED: crossover junction endonuclease EME1 isoform X2 [Tribolium castaneum]	EME1_PONAB Crossover junction endonuclease EME1 OS=Pongo abelii GN=EME1 PE=3 SV=1	A0A026WIC1_CERBI Crossover junction endonuclease EME1 OS=Cerapachys biroi GN=X777_04372 PE=4 SV=1	K10882 crossover junction endonuclease EME1 [EC:3.1.22.-]	1 IPR006166; ERCC4 domain	GO:0003677 GO:0004518
		LY06696	LT09429	AQULA_008168-PA	maker-scaffold242-augustus-gene-1.357-mRNA-1	PPYR_08304-PA	ILUMI_04054-PA	TC014753	LOC108740790	AGLA012836	YQE_06334	OTAU005891	Luc	0.0239641	0.249411	30:T:0.691;278:R:0.506	PREDICTED: probable ATP-dependent RNA helicase DDX23 [Nicrophorus vespilloides]_x0001_XP_017784298.1 PREDICTED: probable ATP-dependent RNA helicase DDX23 [Nicrophorus vespilloides]_x0001_XP_017784299.1 PREDICTED: probable ATP-dependent RNA helicase DDX23 [Nicrophorus vespilloides]	DDX23_HUMAN Probable ATP-dependent RNA helicase DDX23 OS=Homo sapiens GN=DDX23 PE=1 SV=3	D6WJA4_TRICA ATP-dependent RNA helicase abstrakt-like Protein OS=Tribolium castaneum GN=TcasGA2_TC014753 PE=3 SV=1	K12858 ATP-dependent RNA helicase DDX23/PRP28 [EC:3.6.4.13]	6 IPR000629; ATP-dependent RNA helicase DEAD-box, conserved site IPR001650; Helicase, C-terminal IPR011545; DEAD/DEAH box helicase domain IPR014001; Helicase superfamily 1/2, ATP-binding domain IPR014014; RNA helicase, DEAD-box type, Q motif IPR027417; P-loop containing nucleoside triphosphate hydrolase	GO:0003676 GO:0005524
		LY06503	LT14106	AQULA_010062-PA	maker-scaffold377-snap-gene-0.482-mRNA-1	PPYR_05769-PA	ILUMI_23150-PA	TC010824	LOC108737576	AGLA012201	YQE_09110	OTAU004352	Luc	0.0224268	0.242278	31:V:0.702;38:V:0.796;66:Y:0.679;109:H:0.563;156:V:0.918;288:D:0.728;398:K:0.509;435:N:0.860;522:Y:0.926	PREDICTED: neuroligin-4, Y-linked isoform X1 [Agrilus planipennis]	NLGNY_HUMAN Neuroligin-4, Y-linked OS=Homo sapiens GN=NLGN4Y PE=2 SV=1	A0A0A7EQK3_LEPDE Putative gliotactin OS=Leptinotarsa decemlineata PE=2 SV=1	K07378 neuroligin	3 IPR002018; Carboxylesterase, type B IPR019819; Carboxylesterase type B, conserved site IPR029058; Alpha/Beta hydrolase fold	NA
		LY17067	LT12009	AQULA_007030-PA	maker-scaffold62-augustus-gene-0.640-mRNA-1	PPYR_13264-PA	ILUMI_04837-PA	TC006009	LOC108734609	AGLA016925	YQE_12172	OTAU001622	Luc	0.0184993	0.223525	46:S:0.897;58:M:0.934;79:Q:0.899;538:C:0.974*	PREDICTED: eukaryotic translation initiation factor 3 subunit B [Anoplophora glabripennis]	EIF3B_BOMMO Eukaryotic translation initiation factor 3 subunit B OS=Bombyx mori GN=eIF3-S9 PE=2 SV=1	V5GI13_ANOGL Eukaryotic translation initiation factor 3 subunit B (Fragment) OS=Anoplophora glabripennis GN=EIF3B PE=3 SV=1	K03253 translation initiation factor 3 subunit B	6 IPR000504; RNA recognition motif domain IPR011042; Six-bladed beta-propeller, TolB-like IPR011400; Eukaryotic translation initiation factor 3 subunit B IPR012677; Nucleotide-binding alpha-beta plait domain IPR013979; Translation initiation factor, beta propellor-like domain IPR015943; WD40/YVTN repeat-like-containing domain	GO:0000166 GO:0003676 GO:0003723 GO:0003743 GO:0005515 GO:0005852 GO:0006413 GO:0031369
		LY07018	LT08956	AQULA_006563-PA	maker-scaffold413-augustus-gene-0.427-mRNA-1	PPYR_01620-PA	ILUMI_12476-PA	TC009707	LOC108739657	AGLA017802	YQE_08805	OTAU004132	Luc	0.0185031	0.223525	26:Y:0.536;54:T:0.603;152:V:0.638;315:Y:0.969*;423:L:0.692;509:Q:0.594;525:N:0.501;544:K:0.841;572:S:0.918;648:S:0.723	PREDICTED: methionine--tRNA ligase, cytoplasmic [Agrilus planipennis]	SYMC_XENLA Methionine--tRNA ligase, cytoplasmic OS=Xenopus laevis GN=mars PE=2 SV=1	D6WU61_TRICA Methionine--tRNA ligase, cytoplasmic-like Protein OS=Tribolium castaneum GN=TcasGA2_TC009707 PE=3 SV=1	K01874 methionyl-tRNA synthetase [EC:6.1.1.10]	10 IPR000738; WHEP-TRS domain IPR001412; Aminoacyl-tRNA synthetase, class I, conserved site IPR009068; S15/NS1, RNA-binding IPR009080; Aminoacyl-tRNA synthetase, class 1a, anticodon-binding IPR010987; Glutathione S-transferase, C-terminal-like IPR014729; Rossmann-like alpha/beta/alpha sandwich fold IPR014758; Methionyl-tRNA synthetase IPR015413; Methionyl/Leucyl tRNA synthetase IPR023458; Methion…	GO:0000166 GO:0004812 GO:0004825 GO:0005524 GO:0005737 GO:0006418 GO:0006431
		LY12736	LT04105	AQULA_008107-PA	maker-scaffold222-snap-gene-0.102-mRNA-1	PPYR_03466-PA	ILUMI_05106-PA	TC001039	LOC108738958	AGLA018768	YQE_06625	OTAU008359	Luc	0.000144521	0.0150413	NA	PREDICTED: ADAM 17-like protease isoform X1 [Nicrophorus vespilloides]	ADA17_DROME ADAM 17-like protease OS=Drosophila melanogaster GN=Tace PE=2 SV=2	D6W9R5_TRICA ADAM 17-like protease OS=Tribolium castaneum GN=TcasGA2_TC001039 PE=4 SV=2	K06059 disintegrin and metalloproteinase domain-containing protein 17 [EC:3.4.24.86]	5 IPR001590; Peptidase M12B, ADAM/reprolysin IPR001762; Disintegrin domain IPR002870; Peptidase M12B, propeptide IPR024079; Metallopeptidase, catalytic domain IPR032029; ADAM17, membrane-proximal domain	GO:0004222 GO:0006508 GO:0008237 GO:0008270
		LY07894	LT06326	AQULA_009725-PA	maker-scaffold376-augustus-gene-3.561-mRNA-1	PPYR_02025-PA	ILUMI_08780-PA	TC014506	LOC108735136	AGLA004903	YQE_09718	OTAU003215	Luc	0.0269529	0.262423	42:P:0.629;46:R:0.850;183:V:0.786;372:S:0.853;501:T:0.507;551:L:0.924;553:C:0.504;578:N:0.935	PREDICTED: probable cleavage and polyadenylation specificity factor subunit 2 [Agrilus planipennis]	CPSF2_DROME Probable cleavage and polyadenylation specificity factor subunit 2 OS=Drosophila melanogaster GN=Cpsf100 PE=1 SV=1	D6WP71_TRICA Putative cleavage and polyadenylation specificity factor subunit 2-like Protein OS=Tribolium castaneum GN=TcasGA2_TC014506 PE=4 SV=1	K14402 cleavage and polyadenylation specificity factor subunit 2	5 IPR001279; Metallo-beta-lactamase IPR011108; RNA-metabolising metallo-beta-lactamase IPR022712; Beta-Casp domain IPR025069; Cleavage and polyadenylation specificity factor 2, C-terminal IPR027075; Cleavage and polyadenylation specificity factor subunit 2	GO:0005847 GO:0006378 GO:0006379
		LY02363	LT07324	AQULA_008131-PA	maker-scaffold388-snap-gene-1.405-mRNA-1	PPYR_05989-PA	ILUMI_06536-PA	TC000847	LOC108733372	AGLA012880	YQE_10425	OTAU012527	Luc	0.00886896	0.162961	39:T:0.884;63:L:0.576;97:M:0.572;130:K:0.985*;163:C:0.832;170:R:0.528;174:C:0.914;231:L:0.766;272:C:0.920;273:R:0.673;288:C:0.541;446:T:0.831;509:A:0.584	PREDICTED: mitogen-activated protein kinase kinase kinase 4 isoform X2 [Nicrophorus vespilloides]	M3K4_HUMAN Mitogen-activated protein kinase kinase kinase 4 OS=Homo sapiens GN=MAP3K4 PE=1 SV=2	D6W8P9_TRICA Uncharacterized protein OS=Tribolium castaneum GN=TcasGA2_TC000847 PE=4 SV=1	K11230 mitogen-activated protein kinase kinase kinase [EC:2.7.11.25]	5 IPR000719; Protein kinase domain IPR002290; Serine/threonine/dual specificity protein kinase, catalytic domain IPR008271; Serine/threonine-protein kinase, active site IPR011009; Protein kinase-like domain IPR017441; Protein kinase, ATP binding site	GO:0004672 GO:0005524 GO:0006468
		LY02134	LT00581	AQULA_010269-PA	augustus_masked-scaffold364-processed-gene-1.143-mRNA-1	PPYR_15651-PA	ILUMI_02423-PA	TC007718	LOC108737991	AGLA009516	YQE_10936	OTAU003657	Luc	0.0299883	0.270495	72:F:0.957*;106:Y:0.932;112:G:0.971*;118:H:0.511;280:M:0.615;396:G:0.880	PREDICTED: LOW QUALITY PROTEIN: transcription intermediary factor 1-alpha-like [Aethina tumida]	TRI33_XENLA E3 ubiquitin-protein ligase TRIM33 OS=Xenopus laevis GN=trim33 PE=1 SV=1	E0W297_PEDHC Putative uncharacterized protein OS=Pediculus humanus subsp. corporis GN=8232664 PE=4 SV=1	K08883 tripartite motif-containing protein 33 [EC:6.3.2.19]	9 IPR000315; B-box-type zinc finger IPR001487; Bromodomain IPR001841; Zinc finger, RING-type IPR001965; Zinc finger, PHD-type IPR003649; B-box, C-terminal IPR011011; Zinc finger, FYVE/PHD-type IPR013083; Zinc finger, RING/FYVE/PHD-type IPR019786; Zinc finger, PHD-type, conserved site IPR019787; Zinc finger, PHD-finger	GO:0005515 GO:0005622 GO:0008270
		LY11902	LT03126	AQULA_005710-PA	maker-scaffold367-snap-gene-3.701-mRNA-1	PPYR_00460-PA	ILUMI_25396-PA	TC033859	LOC108735329	AGLA020118	YQE_05428	OTAU002932	Luc	0.0207902	0.232473	52:A:0.535;65:D:0.506;139:A:0.788;144:C:0.516	PREDICTED: ataxin-10 isoform X1 [Agrilus planipennis]	ATX10_XENTR Ataxin-10 OS=Xenopus tropicalis GN=atxn10 PE=2 SV=1	A0A139WF25_TRICA Ataxin-10-like Protein OS=Tribolium castaneum GN=TcasGA2_TC033859 PE=4 SV=1	NA	3 IPR011989; Armadillo-like helical IPR016024; Armadillo-type fold IPR019156; Ataxin-10 domain	GO:0005488
		LY05003	LT03009	AQULA_003496-PA	augustus_masked-scaffold425-processed-gene-1.313-mRNA-1	PPYR_01140-PA	ILUMI_00305-PA	TC008819	LOC108733542	AGLA012344	YQE_09205	OTAU002967	Luc	0.0409199	0.326812	18:V:0.639;142:S:0.509;208:R:0.899;211:H:0.914;232:A:0.767;252:S:0.929;332:Q:0.642;349:V:0.576;397:Y:0.858;486:F:0.842;516:K:0.601;530:V:0.580	PREDICTED: nuclear pore complex protein Nup133 [Anoplophora glabripennis]	NU133_DROME Nuclear pore complex protein Nup133 OS=Drosophila melanogaster GN=Nup133 PE=2 SV=2	D6WR92_TRICA Nuclear pore complex protein Nup133-like Protein OS=Tribolium castaneum GN=TcasGA2_TC008819 PE=4 SV=1	K14300 nuclear pore complex protein Nup133	3 IPR007187; Nucleoporin, Nup133/Nup155-like, C-terminal IPR014908; Nucleoporin, Nup133/Nup155-like, N-terminal IPR015943; WD40/YVTN repeat-like-containing domain	GO:0005515
		LY03681	LT13586	AQULA_012384-PA	maker-scaffold27-augustus-gene-0.816-mRNA-1	PPYR_13199-PA	ILUMI_26727-PA	TC015220	LOC108734914	AGLA004962	YQE_05601	OTAU001941	Luc	0.000756603	0.0441457	49:C:0.984*;66:P:0.869;90:S:0.518	hypothetical protein AMK59_6674, partial [Oryctes borbonicus]	ADAR_DROME Double-stranded RNA-specific editase Adar OS=Drosophila melanogaster GN=Adar PE=1 SV=2	A0A0T6AXP4_9SCAR Uncharacterized protein (Fragment) OS=Oryctes borbonicus GN=AMK59_6674 PE=4 SV=1	K13194 double stranded RNA-specific editase B [EC:3.5.-.-]	1 IPR014720; Double-stranded RNA-binding domain	NA
		LY08197	LT13019	AQULA_012110-PA	maker-scaffold441-augustus-gene-1.595-mRNA-1	PPYR_08272-PA	ILUMI_22338-PA	TC014101	LOC108740011	AGLA005337	YQE_08655	OTAU007090	Luc	0.00726433	0.142517	115:E:0.993**;214:S:0.843;225:Q:0.990**;253:S:0.671	chitin deacetylase 2 isoform A precursor [Tribolium castaneum]_x0001_ABU25224.1 chitin deacetylase 2A [Tribolium castaneum]	NA	A7U8D0_TRICA Chitin deacetylase 2A OS=Tribolium castaneum PE=2 SV=1	NA	5 IPR002172; Low-density lipoprotein (LDL) receptor class A repeat IPR002509; NodB homology domain IPR002557; Chitin binding domain IPR011330; Glycoside hydrolase/deacetylase, beta/alpha-barrel IPR023415; Low-density lipoprotein (LDL) receptor class A, conserved site	GO:0003824 GO:0005515 GO:0005576 GO:0005975 GO:0006030 GO:0008061 GO:0016810
		LY07027	LT08970	AQULA_006570-PA	maker-scaffold413-augustus-gene-0.429-mRNA-1	PPYR_01613-PA	ILUMI_22610-PA	TC009544	LOC108744454	AGLA006818	YQE_10404	OTAU002949	Luc	0.00171491	0.0678228	186:S:0.915;308:G:0.506;321:R:0.846;322:N:0.539;354:S:0.733;394:S:0.758;396:S:0.957*;530:Y:0.511;632:S:0.976*;657:L:0.782	PREDICTED: UPF0505 protein C16orf62 homolog isoform X1 [Agrilus planipennis]	CP062_MOUSE UPF0505 protein C16orf62 homolog OS=Mus musculus PE=1 SV=2	D6WSD3_TRICA UPF0505 protein CG8202-like Protein OS=Tribolium castaneum GN=TcasGA2_TC009544 PE=4 SV=1	NA	1 IPR029705; UPF0505 family	NA
		LY11490	LT16089	AQULA_002425-PA	augustus_masked-scaffold460-processed-gene-1.176-mRNA-1	PPYR_14145-PA	ILUMI_05768-PA	TC002340	LOC108742943	AGLA002081	YQE_06426	OTAU006925	Luc	0.0286949	0.26411	92:K:0.555;123:T:0.889;182:S:0.976*	zinc finger protein, partial [Oryctes borbonicus]	ZN235_HUMAN Zinc finger protein 235 OS=Homo sapiens GN=ZNF235 PE=2 SV=3	A0A0T6ATA6_9SCAR Zinc finger protein (Fragment) OS=Oryctes borbonicus GN=AMK59_7039 PE=4 SV=1	K09230 SCAN domain-containing zinc finger protein	3 IPR007087; Zinc finger, C2H2 IPR013087; Zinc finger C2H2-type/integrase DNA-binding domain IPR015880; Zinc finger, C2H2-like	GO:0003676 GO:0046872
		LY03381	LT09044	AQULA_011545-PA	maker-scaffold44-augustus-gene-0.484-mRNA-1	PPYR_01037-PA	ILUMI_08327-PA	TC016367	LOC108733210	AGLA015064	YQE_04294	OTAU015649	Luc	0.00941631	0.165458	222:S:0.584;229:S:0.998**;390:I:0.885;410:W:0.517;491:S:0.967*;523:I:0.581;529:N:0.948;538:A:0.967*	PREDICTED: non-lysosomal glucosylceramidase [Tribolium castaneum]_x0001_EFA07388.1 Non-lysosomal glucosylceramidase-like Protein [Tribolium castaneum]	C3390_DROME Non-lysosomal glucosylceramidase OS=Drosophila melanogaster GN=CG33090 PE=1 SV=1	D6WP98_TRICA Non-lysosomal glucosylceramidase OS=Tribolium castaneum GN=TcasGA2_TC016367 PE=3 SV=1	NA	4 IPR006775; Glucosylceramidase IPR008928; Six-hairpin glycosidase-like IPR014551; Beta-glucosidase GBA2-type IPR024462; Beta-glucosidase, GBA2 type, N-terminal	GO:0003824 GO:0004348 GO:0006665 GO:0006680 GO:0016020 GO:0016021
		LY01439	LT01764	AQULA_013737-PA	maker-scaffold432-snap-gene-1.849-mRNA-1	PPYR_13770-PA	ILUMI_24112-PA	TC006624	LOC108739566	AGLA004990	YQE_07018	OTAU001822	Luc	0.0230609	0.243761	NA	PREDICTED: SWI/SNF-related matrix-associated actin-dependent regulator of chromatin subfamily A containing DEAD/H box 1 homolog isoform X2 [Agrilus planipennis]	SMRCD_DROME SWI/SNF-related matrix-associated actin-dependent regulator of chromatin subfamily A containing DEAD/H box 1 homolog OS=Drosophila melanogaster GN=Etl1 PE=1 SV=1	D6WXY6_TRICA SWI/SNF-related matrix-associated actin-dependent regulator of chromatin subfamily A containing DEAD/H box 1 homolog-like Protein OS=Tribolium castaneum GN=TcasGA2_TC006624 PE=4 SV=1	K14439 SWI/SNF-related matrix-associated actin-dependent regulator of chromatin subfamily A containing DEAD/H box 1 [EC:3.6.4.12]	4 IPR000330; SNF2-related, N-terminal domain IPR001650; Helicase, C-terminal IPR014001; Helicase superfamily 1/2, ATP-binding domain IPR027417; P-loop containing nucleoside triphosphate hydrolase	GO:0005524
		LY01345	LT01492	AQULA_007672-PA	maker-scaffold124-augustus-gene-0.263-mRNA-1	PPYR_13876-PA	ILUMI_10637-PA	TC006719	LOC108737466	AGLA012670	YQE_06581	OTAU003172	Luc	0.0110832	0.180669	190:Q:0.768;197:S:0.976*;335:P:0.888;566:S:0.917	PREDICTED: calpain-7-like [Agrilus planipennis]	CAN7_MOUSE Calpain-7 OS=Mus musculus GN=Capn7 PE=2 SV=1	D6WYV7_TRICA Calpain-7-like Protein OS=Tribolium castaneum GN=TcasGA2_TC006719 PE=3 SV=1	K08576 calpain-7 [EC:3.4.22.-]	5 IPR001300; Peptidase C2, calpain, catalytic domain IPR007330; MIT IPR022682; Peptidase C2, calpain, large subunit, domain III IPR022683; Peptidase C2, calpain, domain III IPR022684; Peptidase C2, calpain family	GO:0004198 GO:0005622 GO:0006508
		LY17275	LT00078	AQULA_000405-PA	snap_masked-scaffold357-processed-gene-1.269-mRNA-1	PPYR_06098-PA	ILUMI_04874-PA	TC000571	LOC108733399	AGLA008092	YQE_08493	OTAU012884	Luc	1.75e-07	5.91937e-05	27:G:0.759;28:V:0.709;55:T:0.612;108:H:0.504;157:Y:0.693;305:S:0.920;332:T:0.823;372:H:0.771;577:Y:0.834	PREDICTED: uncharacterized family 31 glucosidase KIAA1161 isoform X1 [Agrilus planipennis]_x0001_XP_018320050.1 PREDICTED: uncharacterized family 31 glucosidase KIAA1161 isoform X1 [Agrilus planipennis]_x0001_XP_018320051.1 PREDICTED: uncharacterized family 31 glucosidase KIAA1161 isoform X1 [Agrilus planipennis]_x0001_XP_018320052.1 PREDICTED: uncharacterized family 31 glucosidase KIAA1161 isofo…	K1161_HUMAN Uncharacterized family 31 glucosidase KIAA1161 OS=Homo sapiens GN=KIAA1161 PE=1 SV=2	D6W9J2_TRICA Putative family 31 glucosidase KIAA1161-like Protein OS=Tribolium castaneum GN=TcasGA2_TC000571 PE=3 SV=2	K01187 alpha-glucosidase [EC:3.2.1.20]	2 IPR000322; Glycoside hydrolase family 31 IPR017853; Glycoside hydrolase superfamily	GO:0004553 GO:0005975
		LY01293	LT01539	AQULA_001965-PA	maker-scaffold384-snap-gene-2.575-mRNA-1	PPYR_12097-PA	ILUMI_23201-PA	TC034861	LOC108741170	AGLA003159	YQE_10052	OTAU014038	Luc	0.0297863	0.270476	15:Y:0.974*;20:A:0.829;24:S:0.664;28:N:0.841;84:C:0.992**;196:V:0.513;212:K:0.579;216:Y:0.988*;261:I:0.500;289:V:0.556;453:S:0.995**;510:S:0.560;517:Q:0.524;619:N:0.589	PREDICTED: ATP-binding cassette sub-family D member 3 [Agrilus planipennis]_x005f_x0001_XP_018331361.1 PREDICTED: ATP-binding cassette sub-family D member 3 [Agrilus planipennis]	ABCD3_HUMAN ATP-binding cassette sub-family D member 3 OS=Homo sapiens GN=ABCD3 PE=1 SV=1	A0A139WC26_TRICA Multidrug resistance protein homolog 65-like protein OS=Tribolium castaneum GN=TcasGA2_TC034861 PE=4 SV=1	K05677 ATP-binding cassette, subfamily D (ALD), member 3	6 IPR003439; ABC transporter-like IPR003593; AAA+ ATPase domain IPR011527; ABC transporter type 1, transmembrane domain IPR017871; ABC transporter, conserved site IPR027417; P-loop containing nucleoside triphosphate hydrolase IPR031241; ATP-binding cassette sub-family D member 3	GO:0005524 GO:0005777 GO:0006810 GO:0015910 GO:0016021 GO:0016887 GO:0042626 GO:0042803 GO:0055085
		LY03473	LT04259	AQULA_007501-PA	maker-scaffold401-augustus-gene-2.490-mRNA-1	PPYR_00687-PA	ILUMI_13691-PA	TC009111	LOC108738579	AGLA016972	YQE_02201	OTAU011460	Luc	0.0441025	0.333356	NA	hypothetical protein AMK59_4362 [Oryctes borbonicus]	BICD_DROME Protein bicaudal D OS=Drosophila melanogaster GN=BicD PE=1 SV=2	A0A0T6B5Q4_9SCAR Uncharacterized protein OS=Oryctes borbonicus GN=AMK59_4362 PE=4 SV=1	NA	1 IPR018477; Bicaudal-D protein, microtubule-associated	GO:0005794 GO:0006810
		LY00374	LT12512	AQULA_007272-PA	maker-scaffold353-augustus-gene-4.504-mRNA-1	PPYR_04638-PA	ILUMI_02354-PA	TC000358	LOC108737210	AGLA011577	YQE_03011	OTAU011106	Luc	0.0367671	0.303328	68:N:0.956*;207:S:0.963*;209:G:0.507;336:S:0.519;375:T:0.910;445:S:0.991**;500:N:0.806;675:D:0.843;678:I:0.620;689:N:0.576;690:S:0.751;701:S:0.518	PREDICTED: rootletin isoform X2 [Anoplophora glabripennis]	CROCC_MOUSE Rootletin OS=Mus musculus GN=Crocc PE=1 SV=2	D6WAQ4_TRICA Rootletin-like Protein OS=Tribolium castaneum GN=TcasGA2_TC000358 PE=4 SV=2	K10352 myosin heavy chain	NA	NA
		LY12495	LT10372	AQULA_012510-PA	augustus_masked-scaffold418-processed-gene-1.412-mRNA-1	PPYR_14033-PA	ILUMI_23597-PA	TC000112	LOC108733074	AGLA013889	YQE_09063	OTAU011545	Luc	0.0114998	0.1838	38:S:0.509;131:A:0.991**;133:G:0.904;138:F:0.805;158:R:0.540;239:Y:0.539;243:P:0.589;284:I:0.520	PREDICTED: probable ATP-dependent RNA helicase DHX35 isoform X1 [Tribolium castaneum]_x0001_EEZ99530.1 Dosage compensation regulator-like Protein [Tribolium castaneum]	DHX35_HUMAN Probable ATP-dependent RNA helicase DHX35 OS=Homo sapiens GN=DHX35 PE=1 SV=2	D6WD95_TRICA Dosage compensation regulator-like Protein OS=Tribolium castaneum GN=TcasGA2_TC000112 PE=4 SV=1	K13117 ATP-dependent RNA helicase DDX35 [EC:3.6.4.13]	5 IPR001650; Helicase, C-terminal IPR002464; DNA/RNA helicase, ATP-dependent, DEAH-box type, conserved site IPR007502; Helicase-associated domain IPR014001; Helicase superfamily 1/2, ATP-binding domain IPR027417; P-loop containing nucleoside triphosphate hydrolase	GO:0003676 GO:0004386 GO:0005524 GO:0008026
		LY02578	LT03982	AQULA_005349-PA	augustus_masked-scaffold407-processed-gene-1.37-mRNA-1	PPYR_11417-PA	ILUMI_13789-PA	TC011905	LOC108742778	AGLA011415	YQE_10085	OTAU002176	Luc	0.0215501	0.238994	80:Y:0.743;138:Q:0.989*;158:P:0.941;418:Y:0.547;429:H:0.978*	PREDICTED: uncharacterized protein LOC108742778 [Agrilus planipennis]	NA	A0A067QJY8_ZOONE Uncharacterized protein OS=Zootermopsis nevadensis GN=L798_02197 PE=4 SV=1	K12386 cystinosin	NA	NA
		LY11719	LT08945	AQULA_007821-PA	maker-scaffold409-augustus-gene-1.420-mRNA-1	PPYR_00369-PA	ILUMI_25000-PA	TC009472	LOC108741395	AGLA008287	YQE_04290	OTAU004555	firefly	0.023071	0.282035	91:T:0.908;212:D:0.976*;213:G:0.600;352:R:0.513;380:S:0.966*;405:E:0.937;486:P:0.585;490:G:0.815	PREDICTED: tRNA (cytosine(34)-C(5))-methyltransferase [Tribolium castaneum]	NSUN2_DROME tRNA (cytosine(34)-C(5))-methyltransferase OS=Drosophila melanogaster GN=Nsun2 PE=2 SV=1	D6WRF5_TRICA tRNA (Cytosine(34)-C(5))-methyltransferase-like Protein OS=Tribolium castaneum GN=TcasGA2_TC009472 PE=3 SV=1	K14779 ATP-dependent RNA helicase DDX52/ROK1 [EC:3.6.4.13]	4 IPR001678; SAM-dependent methyltransferase RsmB/NOP2-type IPR023267; RNA (C5-cytosine) methyltransferase IPR023270; tRNA (C5-cytosine) methyltransferase, NCL1 IPR029063; S-adenosyl-L-methionine-dependent methyltransferase	GO:0008168 GO:0016428
		LY13327	LT07239	AQULA_000022-PA	augustus_masked-scaffold366-processed-gene-3.29-mRNA-1	PPYR_10245-PA	ILUMI_07136-PA	TC003407	LOC108744593	AGLA007531	YQE_08262	OTAU004066	firefly	0.0113083	0.196156	79:Q:0.644;80:N:0.595;83:K:0.645;87:D:0.523;146:V:0.513;264:Y:0.619;303:S:0.675;342:V:0.890;421:H:0.906	PREDICTED: frizzled-2 [Nicrophorus vespilloides]	FRIZ2_DROME Frizzled-2 OS=Drosophila melanogaster GN=fz2 PE=1 SV=1	D6WG76_TRICA Frizzled 2 OS=Tribolium castaneum GN=Fz2 PE=3 SV=1	K02375 frizzled 5/8	4 IPR000539; Frizzled protein IPR015526; Frizzled/secreted frizzled-related protein IPR017981; GPCR, family 2-like IPR020067; Frizzled domain	GO:0004888 GO:0005515 GO:0007166 GO:0016020
		LY10351	LT02396	AQULA_010284-PA	maker-scaffold80-augustus-gene-0.423-mRNA-1	PPYR_07248-PA	ILUMI_25545-PA	TC008511	LOC108743978	AGLA010388	YQE_10018	OTAU009570	firefly	0.00085388	0.0561036	33:T:0.621;121:L:0.948;165:A:0.909;264:S:0.571;294:L:0.850;463:Y:0.552;468:I:0.884;480:V:0.705;513:R:0.579;516:S:0.909	PREDICTED: protein argonaute-3 [Agrilus planipennis]_x0001_AJF15706.1 argonaute-3 [Agrilus planipennis]	AGO3_BOMMO Piwi-like protein Ago3 OS=Bombyx mori GN=AGO3 PE=1 SV=2	A0A0B5FZ79_AGRPL Argonaute-3 OS=Agrilus planipennis PE=3 SV=1	K02156 aubergine	3 IPR003100; PAZ domain IPR003165; Piwi domain IPR012337; Ribonuclease H-like domain	GO:0003676 GO:0005515
		LY00221	LT00451	AQULA_006017-PA	augustus_masked-scaffold377-processed-gene-1.34-mRNA-1	PPYR_05382-PA	ILUMI_04610-PA	TC001709	LOC108742311	AGLA000235	YQE_09304	OTAU001487	firefly	0.00356142	0.0983389	168:V:0.513;283:R:0.870;285:A:0.898;610:L:0.850	PREDICTED: CSC1-like protein 1 [Agrilus planipennis]_x0001_XP_018332983.1 PREDICTED: CSC1-like protein 1 [Agrilus planipennis]	CSCL1_MOUSE CSC1-like protein 1 OS=Mus musculus GN=Tmem63a PE=1 SV=1	D6W8C0_TRICA Transmembrane protein 63A-like Protein OS=Tribolium castaneum GN=TcasGA2_TC001709 PE=4 SV=1	K00728 dolichyl-phosphate-mannose-protein mannosyltransferase [EC:2.4.1.109]	2 IPR003864; Calcium-dependent channel, 7TM region, putative phosphate IPR032880; Calcium permeable stress-gated cation channel 1, N-terminal transmembrane domain	GO:0016020
		LY12112	LT10396	AQULA_003455-PA	maker-scaffold365-augustus-gene-1.437-mRNA-1	PPYR_06646-PA	ILUMI_07919-PA	TC007834	LOC108733349	AGLA014419	YQE_01041	OTAU006392	firefly	0.0353278	0.31038	NA	PREDICTED: MAP kinase-activating death domain protein isoform X5 [Nicrophorus vespilloides]	MADD_DROME MAP kinase-activating death domain protein OS=Drosophila melanogaster GN=Rab3-GEF PE=2 SV=2	A0A139WIS9_TRICA MAP kinase-activating death domain protein-like Protein OS=Tribolium castaneum GN=TcasGA2_TC007834 PE=4 SV=1	NA	3 IPR001194; DENN domain IPR005112; dDENN domain IPR005113; uDENN domain	NA
		LY08760	LT01053	AQULA_006779-PA	maker-scaffold406-augustus-gene-1.372-mRNA-1	PPYR_06327-PA	ILUMI_06704-PA	TC001086	LOC108733401	AGLA001321	YQE_02245	OTAU013057	firefly	0.0449154	0.333904	NA	PREDICTED: F-box/WD repeat-containing protein 1A [Agrilus planipennis]	FBW1A_MOUSE F-box/WD repeat-containing protein 1A OS=Mus musculus GN=Btrc PE=1 SV=2	A0A0T6B2M8_9SCAR F-box domain-containing protein OS=Oryctes borbonicus GN=AMK59_5533 PE=4 SV=1	K03362 F-box and WD-40 domain protein 1/11	7 IPR001680; WD40 repeat IPR001810; F-box domain IPR015943; WD40/YVTN repeat-like-containing domain IPR017986; WD40-repeat-containing domain IPR019775; WD40 repeat, conserved site IPR020472; G-protein beta WD-40 repeat IPR021977; D domain of beta-TrCP	GO:0005515 GO:0046983
		LY03471	LT04257	AQULA_007509-PA	maker-scaffold401-augustus-gene-2.467-mRNA-1	PPYR_00685-PA	ILUMI_13689-PA	TC009719	LOC108735463	AGLA016973	YQE_12461	OTAU011459	firefly	0.0101888	0.18629	54:S:0.968*;117:V:0.795;157:V:0.840;189:N:0.643;213:S:0.671;266:T:0.856;269:T:0.518;336:A:0.604;496:M:0.595;595:F:0.536;637:T:0.754;699:V:0.893;712:S:0.934;1549:T:0.912;1584:N:0.601;1869:Q:0.898;1936:M:0.869;2282:T:0.884;2295:M:0.520;2455:Q:0.786;2629:F:0.868;2890:S:0.846;2948:I:0.902;3006:V:0.798	PREDICTED: dynein heavy chain 10, axonemal [Anoplophora glabripennis]	DYH10_HUMAN Dynein heavy chain 10, axonemal OS=Homo sapiens GN=DNAH10 PE=1 SV=4	D6WU89_TRICA Dynein heavy chain, cytoplasmic-like Protein OS=Tribolium castaneum GN=TcasGA2_TC009719 PE=4 SV=2	K01509 adenosinetriphosphatase [EC:3.6.1.3]	9 IPR003593; AAA+ ATPase domain IPR004273; Dynein heavy chain domain IPR011704; ATPase, dynein-related, AAA domain IPR013594; Dynein heavy chain, domain-1 IPR013602; Dynein heavy chain, domain-2 IPR024317; Dynein heavy chain, P-loop containing D4 domain IPR024743; Dynein heavy chain, coiled coil stalk IPR026983; Dynein heavy chain IPR027417; P-loop containing nucleoside triphosphate hydrolase	GO:0003777 GO:0005524 GO:0007018 GO:0016887 GO:0030286
		LY07392	LT10663	AQULA_011401-PA	maker-scaffold366-augustus-gene-2.389-mRNA-1	PPYR_09822-PA	ILUMI_03430-PA	TC015093	LOC108737103	AGLA008274	YQE_11919	OTAU006795	firefly	0.0147615	0.224407	67:S:0.521;79:S:0.990**;216:R:0.827;227:A:0.814;249:A:0.708;407:S:0.680;411:S:0.720;450:R:0.580;487:L:0.632;499:S:0.936;521:T:0.865;533:A:0.598;580:K:0.875;610:S:0.505	PREDICTED: DNA repair protein RAD50 isoform X1 [Anoplophora glabripennis]_x0001_XP_018562884.1 PREDICTED: DNA repair protein RAD50 isoform X1 [Anoplophora glabripennis]_x0001_XP_018562885.1 PREDICTED: DNA repair protein RAD50 isoform X1 [Anoplophora glabripennis]	RAD50_DROME DNA repair protein RAD50 OS=Drosophila melanogaster GN=rad50 PE=2 SV=4	D2A5X5_TRICA Rad50 OS=Tribolium castaneum GN=TcasGA2_TC015093 PE=4 SV=1	K10866 DNA repair protein RAD50 [EC:3.6.-.-]	3 IPR004584; DNA repair protein Rad50, eukaryotes IPR013134; RAD50, zinc hook IPR027417; P-loop containing nucleoside triphosphate hydrolase	GO:0000723 GO:0005634 GO:0006281 GO:0016887 GO:0030870
		LY04875	LT08219	AQULA_007299-PA	augustus_masked-scaffold445-processed-gene-1.251-mRNA-1	PPYR_04807-PA	ILUMI_26047-PA	TC004898	LOC108735937	AGLA006925	YQE_02320	OTAU012375	firefly	0.0417042	0.330393	436:Y:0.921	PREDICTED: toll-like receptor Tollo [Anoplophora glabripennis]	TOLL8_DROME Toll-like receptor Tollo OS=Drosophila melanogaster GN=Tollo PE=1 SV=1	D6WCH6_TRICA Tollo OS=Tribolium castaneum GN=TcasGA2_TC004898 PE=4 SV=2	K06839 slit 2	4 IPR000157; Toll/interleukin-1 receptor homology (TIR) domain IPR001611; Leucine-rich repeat IPR003591; Leucine-rich repeat, typical subtype IPR032675; Leucine-rich repeat domain, L domain-like	GO:0005515 GO:0007165
		LY07925	LT01298	AQULA_006819-PA	maker-scaffold397-augustus-gene-1.438-mRNA-1	PPYR_13934-PA	ILUMI_22667-PA	TC003068	LOC108744225	AGLA006264	YQE_01773	OTAU005858	firefly	0.0490913	0.34647	49:L:0.836;79:G:0.946;171:I:0.760;609:G:0.914;635:K:0.554;642:V:0.788	PREDICTED: cleavage and polyadenylation specificity factor subunit 1 [Agrilus planipennis]	CPSF1_DROME Cleavage and polyadenylation specificity factor subunit 1 OS=Drosophila melanogaster GN=Cpsf160 PE=1 SV=1	D6WFP3_TRICA Cleavage and polyadenylation specificity factor subunit 1-like Protein OS=Tribolium castaneum GN=TcasGA2_TC003068 PE=4 SV=2	K14401 cleavage and polyadenylation specificity factor subunit 1	1 IPR004871; Cleavage/polyadenylation specificity factor, A subunit, C-terminal	GO:0003676 GO:0005634
		LY01117	LT11232	AQULA_007415-PA	maker-scaffold491-augustus-gene-0.694-mRNA-1	PPYR_12069-PA	ILUMI_01078-PA	TC034247	LOC108734200	AGLA017232	YQE_07574	OTAU003109	firefly	0.0270772	0.284323	7:G:0.894;10:T:0.990**;53:F:0.982*;60:S:0.753;239:E:0.733;299:R:0.608;377:E:0.813;386:T:0.623;387:I:0.502;404:S:0.958*;467:S:0.543	PREDICTED: glycogen debranching enzyme [Agrilus planipennis]	GDE_HUMAN Glycogen debranching enzyme OS=Homo sapiens GN=AGL PE=1 SV=3	U4UE49_DENPD Uncharacterized protein OS=Dendroctonus ponderosae GN=D910_06228 PE=4 SV=1	K01196 glycogen debranching enzyme [EC:2.4.1.25 3.2.1.33]	9 IPR006421; Glycogen debranching enzyme, metazoa IPR008928; Six-hairpin glycosidase-like IPR010401; Glycogen debranching enzyme IPR013781; Glycoside hydrolase, catalytic domain IPR017853; Glycoside hydrolase superfamily IPR029436; Eukaryotic glycogen debranching enzyme, N-terminal domain IPR032788; Glycogen debranching enzyme, central domain IPR032790; Glycogen debranching enzyme, C-terminal IPR…	GO:0003824 GO:0004134 GO:0004135 GO:0005975 GO:0005978 GO:0005980
		LY14440	LT06558	AQULA_004743-PA	maker-scaffold75-snap-gene-0.511-mRNA-1	PPYR_12419-PA	ILUMI_25755-PA	TC011944	LOC108739944	AGLA005458	YQE_04307	OTAU000344	firefly	0.0231764	0.282035	21:A:0.548;67:N:0.973*;103:S:0.539;159:V:0.952*;314:C:0.973*;386:L:0.875	PREDICTED: WD repeat-containing protein on Y chromosome isoform X2 [Dendroctonus ponderosae]	WDY_DROWI WD repeat-containing protein on Y chromosome OS=Drosophila willistoni GN=WDY PE=4 SV=1	D6X348_TRICA WD repeat-containing protein on Y chromosome-like Protein OS=Tribolium castaneum GN=TcasGA2_TC011944 PE=4 SV=1	K14855 ribosome assembly protein 4	6 IPR001680; WD40 repeat IPR002048; EF-hand domain IPR011992; EF-hand domain pair IPR015943; WD40/YVTN repeat-like-containing domain IPR017986; WD40-repeat-containing domain IPR019775; WD40 repeat, conserved site	GO:0005509 GO:0005515
[truncated: 181 more rows]

## Sheet: Data S7
	Data S7 The GO enrichment of rapidly evolving genes (REGs) and positive selecting genes (PSGs) in the ancestor of Lampyridae-Elateridae and the ancestor of firefly (P<0.05).
	Ancestor type		GO ID	GO_Type	GO_term	P value
	Ancestor of Lampyridae-Elateridae	REGs	GO:0044429	cellular_component	mitochondrial part	0.0418
			GO:0000313	cellular_component	organellar ribosome	0.0431
			GO:0005759	cellular_component	mitochondrial matrix	0.0431
			GO:0005761	cellular_component	mitochondrial ribosome	0.0431
[truncated: 140 more rows]

## Sheet: Data S8
	Data S8 The positive selecting genes (PSGs) in the ancestor of Luciolinae and the ancestor of Lampyrinae.
[truncated: 266 more rows]

[truncated: 25 more sheets: Data S9, Data S10, Data S11, Data S12, Data S13, Data S14, Data S15, Data S16, Data S17, Data S18, Data S19, Data S20, Data S21, Data S22, Data S23, Data S24, Data S25, Data S26, Data S27, Data 28 …]
